# Supplementary material for: Silencing FOXP2 reverses vemurafenib resistance in BRAFV600E mutant papillary thyroid cancer and melanoma cells
Source: Endocrine. 2022 Nov 4;79(1):86–97. doi: 10.1007/s12020-022-03180-y (PMC9813165; doi:10.1007/s12020-022-03180-y)
Supplement: Supplementary file 1 — Table S1 [file 12020_2022_3180_MOESM1_ESM.xlsx]

## Sheet: Sheet1
pathway_3	pathway_3_num	all_diff_gene_list	pathway_2	pathway_2_num	pathway_1	pathway_1_num
Amphetamine addiction	18	ENSG00000170345(FOS),ENSG00000070808(CAMK2A),ENSG00000116032(GRIN3B),ENSG00000151067(CACNA1C),ENSG00000126583(PRKCG),ENSG00000273079(GRIN2B),ENSG00000131771(PPP1R1B),ENSG00000169885(CALML6),ENSG00000180176(TH),ENSG00000152495(CAMK4),ENSG00000105464(GRIN2D),ENSG00000165646(SLC18A2),ENSG00000060566(CREB3L3),ENSG00000183454(GRIN2A),ENSG00000172531(PPP1CA),ENSG00000069535(MAOB),ENSG00000125740(FOSB),…	Substance dependence	100	Human Diseases	857
Cocaine addiction	16	ENSG00000198822(GRM3),ENSG00000149295(DRD2),ENSG00000116032(GRIN3B),ENSG00000109320(NFKB1),ENSG00000164082(GRM2),ENSG00000273079(GRIN2B),ENSG00000131771(PPP1R1B),ENSG00000180176(TH),ENSG00000105464(GRIN2D),ENSG00000165646(SLC18A2),ENSG00000060566(CREB3L3),ENSG00000183454(GRIN2A),ENSG00000069535(MAOB),ENSG00000127955(GNAI1),ENSG00000125740(FOSB),ENSG00000120251(GRIA2),	Substance dependence	100	Human Diseases	857
Nicotine addiction	14	ENSG00000111886(GABRR2),ENSG00000104888(SLC17A7),ENSG00000102287(GABRE),ENSG00000116032(GRIN3B),ENSG00000273079(GRIN2B),ENSG00000163288(GABRB1),ENSG00000094755(GABRP),ENSG00000147434(CHRNA6),ENSG00000113327(GABRG2),ENSG00000105464(GRIN2D),ENSG00000268089(GABRQ),ENSG00000151834(GABRA2),ENSG00000183454(GRIN2A),ENSG00000120251(GRIA2),	Substance dependence	100	Human Diseases	857
Alcoholism	69	ENSG00000184678(H2BC21),ENSG00000158406(H4C8),ENSG00000197903(H2BC12),ENSG00000272196(H2AC19),ENSG00000148082(SHC3),ENSG00000278828(H3C10),ENSG00000168243(GNG4),ENSG00000197238(H4C11),ENSG00000129946(SHC2),ENSG00000277745(H2AB3),ENSG00000149295(DRD2),ENSG00000196866(H2AC7),ENSG00000116032(GRIN3B),ENSG00000273542(H4C12),ENSG00000180573(H2AC6),ENSG00000174669(SLC29A2),ENSG00000276966(H4C5),ENSG0000…	Substance dependence	100	Human Diseases	857
Morphine addiction	27	ENSG00000111886(GABRR2),ENSG00000123360(PDE1B),ENSG00000168243(GNG4),ENSG00000163485(ADORA1),ENSG00000102287(GABRE),ENSG00000112541(PDE10A),ENSG00000100077(GRK3),ENSG00000126583(PRKCG),ENSG00000105650(PDE4C),ENSG00000163288(GABRB1),ENSG00000136928(GABBR2),ENSG00000186469(GNG2),ENSG00000094755(GABRP),ENSG00000114450(GNB4),ENSG00000113327(GABRG2),ENSG00000186642(PDE2A),ENSG00000268089(GABRQ),ENSG00…	Substance dependence	100	Human Diseases	857
Diabetic cardiomyopathy	46	ENSG00000160211(G6PD),ENSG00000185386(MAPK11),ENSG00000131459(GFPT2),ENSG00000087245(MMP2),ENSG00000116701(NCF2),ENSG00000004799(PDK4),ENSG00000070808(CAMK2A),ENSG00000164692(COL1A2),ENSG00000100985(MMP9),ENSG00000198626(RYR2),ENSG00000144891(AGTR1),ENSG00000109320(NFKB1),ENSG00000107643(MAPK8),ENSG00000128609(NDUFA5),ENSG00000135744(AGT),ENSG00000165168(CYBB),ENSG00000126583(PRKCG),ENSG000001056…	Cardiovascular disease	156	Human Diseases	857
Viral myocarditis	12	ENSG00000101017(CD40),ENSG00000275063(AC233755.1),ENSG00000108823(SGCA),ENSG00000154639(CXADR),ENSG00000090339(ICAM1),ENSG00000010810(FYN),ENSG00000169750(RAC3),ENSG00000196352(CD55),ENSG00000204287(HLA-DRA),ENSG00000110092(CCND1),ENSG00000204252(HLA-DOA),ENSG00000143322(ABL2),	Cardiovascular disease	156	Human Diseases	857
Lipid and atherosclerosis	61	ENSG00000171552(BCL2L1),ENSG00000120868(APAF1),ENSG00000134716(CYP2J2),ENSG00000185386(MAPK11),ENSG00000112096(SOD2),ENSG00000101017(CD40),ENSG00000125538(IL1B),ENSG00000129988(LBP),ENSG00000170345(FOS),ENSG00000116701(NCF2),ENSG00000138794(CASP6),ENSG00000137462(TLR2),ENSG00000070808(CAMK2A),ENSG00000100985(MMP9),ENSG00000173110(HSPA6),ENSG00000109320(NFKB1),ENSG00000107643(MAPK8),ENSG0000016271…	Cardiovascular disease	156	Human Diseases	857
Hypertrophic cardiomyopathy	34	ENSG00000118194(TNNT2),ENSG00000161638(ITGA5),ENSG00000091409(ITGA6),ENSG00000144668(ITGA9),ENSG00000183023(SLC8A1),ENSG00000114854(TNNC1),ENSG00000175084(DES),ENSG00000105605(CACNG7),ENSG00000108823(SGCA),ENSG00000198626(RYR2),ENSG00000151067(CACNA1C),ENSG00000135744(AGT),ENSG00000155657(TTN),ENSG00000075461(CACNG4),ENSG00000159251(ACTC1),ENSG00000137809(ITGA11),ENSG00000129991(TNNI3),ENSG000002…	Cardiovascular disease	156	Human Diseases	857
Dilated cardiomyopathy	37	ENSG00000118194(TNNT2),ENSG00000161638(ITGA5),ENSG00000091409(ITGA6),ENSG00000144668(ITGA9),ENSG00000183023(SLC8A1),ENSG00000114854(TNNC1),ENSG00000275063(AC233755.1),ENSG00000175084(DES),ENSG00000105605(CACNG7),ENSG00000108823(SGCA),ENSG00000198626(RYR2),ENSG00000151067(CACNA1C),ENSG00000135744(AGT),ENSG00000155657(TTN),ENSG00000075461(CACNG4),ENSG00000159251(ACTC1),ENSG00000137809(ITGA11),ENSG0…	Cardiovascular disease	156	Human Diseases	857
Arrhythmogenic right ventricular cardiomyopathy	37	ENSG00000138795(LEF1),ENSG00000161638(ITGA5),ENSG00000091409(ITGA6),ENSG00000144668(ITGA9),ENSG00000148737(TCF7L2),ENSG00000183023(SLC8A1),ENSG00000175084(DES),ENSG00000105605(CACNG7),ENSG00000108823(SGCA),ENSG00000168036(CTNNB1),ENSG00000198626(RYR2),ENSG00000151067(CACNA1C),ENSG00000152284(TCF7L1),ENSG00000075461(CACNG4),ENSG00000248746(ACTN3),ENSG00000137809(ITGA11),ENSG00000213949(ITGA1),ENSG…	Cardiovascular disease	156	Human Diseases	857
Fluid shear stress and atherosclerosis	40	ENSG00000185386(MAPK11),ENSG00000170899(GSTA4),ENSG00000178726(THBD),ENSG00000261371(PECAM1),ENSG00000125538(IL1B),ENSG00000170345(FOS),ENSG00000115008(IL1A),ENSG00000179776(CDH5),ENSG00000087245(MMP2),ENSG00000115884(SDC1),ENSG00000116701(NCF2),ENSG00000100985(MMP9),ENSG00000100292(HMOX1),ENSG00000111199(TRPV4),ENSG00000125378(BMP4),ENSG00000168036(CTNNB1),ENSG00000109320(NFKB1),ENSG00000107643(…	Cardiovascular disease	156	Human Diseases	857
Thyroid cancer	13	ENSG00000138795(LEF1),ENSG00000148737(TCF7L2),ENSG00000134574(DDB2),ENSG00000168036(CTNNB1),ENSG00000152284(TCF7L1),ENSG00000126934(MAP2K2),ENSG00000143171(RXRG),ENSG00000116717(GADD45A),ENSG00000099860(GADD45B),ENSG00000081059(TCF7),ENSG00000110092(CCND1),ENSG00000198400(NTRK1),ENSG00000124762(CDKN1A),	Cancer: specific types	139	Human Diseases	857
Renal cell carcinoma	12	ENSG00000134954(ETS1),ENSG00000163235(TGFA),ENSG00000172379(ARNT2),ENSG00000077264(PAK3),ENSG00000105647(PIK3R2),ENSG00000126934(MAP2K2),ENSG00000117461(PIK3R3),ENSG00000134086(VHL),ENSG00000171608(PIK3CD),ENSG00000092969(TGFB2),ENSG00000019991(HGF),ENSG00000124762(CDKN1A),	Cancer: specific types	139	Human Diseases	857
Basal cell carcinoma	24	ENSG00000138795(LEF1),ENSG00000148737(TCF7L2),ENSG00000085741(WNT11),ENSG00000134574(DDB2),ENSG00000125378(BMP4),ENSG00000168036(CTNNB1),ENSG00000152284(TCF7L1),ENSG00000111186(WNT5B),ENSG00000180340(FZD2),ENSG00000143816(WNT9A),ENSG00000116717(GADD45A),ENSG00000099860(GADD45B),ENSG00000177283(FZD8),ENSG00000081059(TCF7),ENSG00000188064(WNT7B),ENSG00000117425(PTCH2),ENSG00000125845(BMP2),ENSG0000…	Cancer: specific types	139	Human Diseases	857
Hepatocellular carcinoma	45	ENSG00000171552(BCL2L1),ENSG00000138795(LEF1),ENSG00000170899(GSTA4),ENSG00000167244(IGF2),ENSG00000148737(TCF7L2),ENSG00000085741(WNT11),ENSG00000134574(DDB2),ENSG00000148082(SHC3),ENSG00000163235(TGFA),ENSG00000129946(SHC2),ENSG00000100292(HMOX1),ENSG00000146648(EGFR),ENSG00000168036(CTNNB1),ENSG00000152284(TCF7L1),ENSG00000126583(PRKCG),ENSG00000105647(PIK3R2),ENSG00000111186(WNT5B),ENSG000001…	Cancer: specific types	139	Human Diseases	857
Gastric cancer	43	ENSG00000138795(LEF1),ENSG00000156427(FGF18),ENSG00000123374(CDK2),ENSG00000140285(FGF7),ENSG00000148737(TCF7L2),ENSG00000085741(WNT11),ENSG00000134574(DDB2),ENSG00000148082(SHC3),ENSG00000129946(SHC2),ENSG00000146648(EGFR),ENSG00000168036(CTNNB1),ENSG00000152284(TCF7L1),ENSG00000105647(PIK3R2),ENSG00000111186(WNT5B),ENSG00000180340(FZD2),ENSG00000070388(FGF22),ENSG00000077092(RARB),ENSG000001269…	Cancer: specific types	139	Human Diseases	857
Non-small cell lung cancer	18	ENSG00000168280(KIF5C),ENSG00000134574(DDB2),ENSG00000163235(TGFA),ENSG00000146648(EGFR),ENSG00000126583(PRKCG),ENSG00000105647(PIK3R2),ENSG00000077092(RARB),ENSG00000126934(MAP2K2),ENSG00000143171(RXRG),ENSG00000117461(PIK3R3),ENSG00000105810(CDK6),ENSG00000116717(GADD45A),ENSG00000147889(CDKN2A),ENSG00000099860(GADD45B),ENSG00000110092(CCND1),ENSG00000171608(PIK3CD),ENSG00000019991(HGF),ENSG000…	Cancer: specific types	139	Human Diseases	857
Acute myeloid leukemia	19	ENSG00000138795(LEF1),ENSG00000140379(BCL2A1),ENSG00000164400(CSF2),ENSG00000148737(TCF7L2),ENSG00000182578(CSF1R),ENSG00000139318(DUSP6),ENSG00000109320(NFKB1),ENSG00000152284(TCF7L1),ENSG00000105647(PIK3R2),ENSG00000126934(MAP2K2),ENSG00000117461(PIK3R3),ENSG00000081059(TCF7),ENSG00000066336(SPI1),ENSG00000110092(CCND1),ENSG00000133101(CCNA1),ENSG00000171608(PIK3CD),ENSG00000173801(JUP),ENSG000…	Cancer: specific types	139	Human Diseases	857
Prostate cancer	28	ENSG00000138795(LEF1),ENSG00000123374(CDK2),ENSG00000148737(TCF7L2),ENSG00000163235(TGFA),ENSG00000100985(MMP9),ENSG00000146648(EGFR),ENSG00000168036(CTNNB1),ENSG00000109320(NFKB1),ENSG00000152284(TCF7L1),ENSG00000170962(PDGFD),ENSG00000105647(PIK3R2),ENSG00000126934(MAP2K2),ENSG00000175305(CCNE2),ENSG00000117461(PIK3R3),ENSG00000171791(BCL2),ENSG00000244405(ETV5),ENSG00000060566(CREB3L3),ENSG000…	Cancer: specific types	139	Human Diseases	857
Small cell lung cancer	38	ENSG00000171552(BCL2L1),ENSG00000120868(APAF1),ENSG00000196878(LAMB3),ENSG00000188153(COL4A5),ENSG00000130702(LAMA5),ENSG00000007171(NOS2),ENSG00000091409(ITGA6),ENSG00000123374(CDK2),ENSG00000023445(BIRC3),ENSG00000134574(DDB2),ENSG00000053747(LAMA3),ENSG00000101197(BIRC7),ENSG00000109320(NFKB1),ENSG00000172037(LAMB2),ENSG00000105647(PIK3R2),ENSG00000077092(RARB),ENSG00000091128(LAMB4),ENSG00000…	Cancer: specific types	139	Human Diseases	857
Chronic myeloid leukemia	20	ENSG00000171552(BCL2L1),ENSG00000134574(DDB2),ENSG00000148082(SHC3),ENSG00000129946(SHC2),ENSG00000109320(NFKB1),ENSG00000105647(PIK3R2),ENSG00000126934(MAP2K2),ENSG00000110395(CBL),ENSG00000117461(PIK3R3),ENSG00000105810(CDK6),ENSG00000116717(GADD45A),ENSG00000147889(CDKN2A),ENSG00000099860(GADD45B),ENSG00000110092(CCND1),ENSG00000100906(NFKBIA),ENSG00000171608(PIK3CD),ENSG00000092969(TGFB2),ENS…	Cancer: specific types	139	Human Diseases	857
Melanoma	21	ENSG00000156427(FGF18),ENSG00000140285(FGF7),ENSG00000134574(DDB2),ENSG00000146648(EGFR),ENSG00000170962(PDGFD),ENSG00000105647(PIK3R2),ENSG00000070388(FGF22),ENSG00000126934(MAP2K2),ENSG00000117461(PIK3R3),ENSG00000105810(CDK6),ENSG00000116717(GADD45A),ENSG00000147889(CDKN2A),ENSG00000138675(FGF5),ENSG00000099860(GADD45B),ENSG00000113578(FGF1),ENSG00000110092(CCND1),ENSG00000113721(PDGFRB),ENSG0…	Cancer: specific types	139	Human Diseases	857
Breast cancer	41	ENSG00000138795(LEF1),ENSG00000156427(FGF18),ENSG00000135547(HEY2),ENSG00000170345(FOS),ENSG00000140285(FGF7),ENSG00000148737(TCF7L2),ENSG00000085741(WNT11),ENSG00000134574(DDB2),ENSG00000148082(SHC3),ENSG00000129946(SHC2),ENSG00000204301(NOTCH4),ENSG00000146648(EGFR),ENSG00000168036(CTNNB1),ENSG00000163909(HEYL),ENSG00000152284(TCF7L1),ENSG00000077150(NFKB2),ENSG00000105647(PIK3R2),ENSG000001111…	Cancer: specific types	139	Human Diseases	857
Glioma	23	ENSG00000183049(CAMK1D),ENSG00000070808(CAMK2A),ENSG00000134574(DDB2),ENSG00000148082(SHC3),ENSG00000163235(TGFA),ENSG00000129946(SHC2),ENSG00000146648(EGFR),ENSG00000126583(PRKCG),ENSG00000105647(PIK3R2),ENSG00000126934(MAP2K2),ENSG00000117461(PIK3R3),ENSG00000169885(CALML6),ENSG00000105810(CDK6),ENSG00000152495(CAMK4),ENSG00000116717(GADD45A),ENSG00000147889(CDKN2A),ENSG00000099860(GADD45B),ENS…	Cancer: specific types	139	Human Diseases	857
Pancreatic cancer	22	ENSG00000171552(BCL2L1),ENSG00000129675(ARHGEF6),ENSG00000134574(DDB2),ENSG00000163235(TGFA),ENSG00000146648(EGFR),ENSG00000109320(NFKB1),ENSG00000160271(RALGDS),ENSG00000107643(MAPK8),ENSG00000105647(PIK3R2),ENSG00000051180(RAD51),ENSG00000117461(PIK3R3),ENSG00000105810(CDK6),ENSG00000116717(GADD45A),ENSG00000147889(CDKN2A),ENSG00000109339(MAPK10),ENSG00000169750(RAC3),ENSG00000099860(GADD45B),E…	Cancer: specific types	139	Human Diseases	857
Endometrial cancer	17	ENSG00000138795(LEF1),ENSG00000148737(TCF7L2),ENSG00000134574(DDB2),ENSG00000146648(EGFR),ENSG00000168036(CTNNB1),ENSG00000152284(TCF7L1),ENSG00000105647(PIK3R2),ENSG00000126934(MAP2K2),ENSG00000117461(PIK3R3),ENSG00000116717(GADD45A),ENSG00000183230(CTNNA3),ENSG00000099860(GADD45B),ENSG00000081059(TCF7),ENSG00000110092(CCND1),ENSG00000082701(GSK3B),ENSG00000171608(PIK3CD),ENSG00000124762(CDKN1A),	Cancer: specific types	139	Human Diseases	857
Colorectal cancer	29	ENSG00000153094(BCL2L11),ENSG00000138795(LEF1),ENSG00000170345(FOS),ENSG00000148737(TCF7L2),ENSG00000134574(DDB2),ENSG00000163235(TGFA),ENSG00000146648(EGFR),ENSG00000168036(CTNNB1),ENSG00000124882(EREG),ENSG00000160271(RALGDS),ENSG00000107643(MAPK8),ENSG00000152284(TCF7L1),ENSG00000105647(PIK3R2),ENSG00000126934(MAP2K2),ENSG00000117461(PIK3R3),ENSG00000171791(BCL2),ENSG00000116717(GADD45A),ENSG0…	Cancer: specific types	139	Human Diseases	857
Bladder cancer	12	ENSG00000087245(MMP2),ENSG00000100985(MMP9),ENSG00000146648(EGFR),ENSG00000126934(MAP2K2),ENSG00000068078(FGFR3),ENSG00000147889(CDKN2A),ENSG00000196611(MMP1),ENSG00000035664(DAPK2),ENSG00000169429(CXCL8),ENSG00000110092(CCND1),ENSG00000100784(RPS6KA5),ENSG00000124762(CDKN1A),	Cancer: specific types	139	Human Diseases	857
Leishmaniasis	25	ENSG00000185386(MAPK11),ENSG00000125538(IL1B),ENSG00000007171(NOS2),ENSG00000170345(FOS),ENSG00000115008(IL1A),ENSG00000116701(NCF2),ENSG00000137462(TLR2),ENSG00000275063(AC233755.1),ENSG00000109320(NFKB1),ENSG00000165168(CYBB),ENSG00000125730(C3),ENSG00000101210(EEF1A2),ENSG00000197721(CR1L),ENSG00000104825(NFKBIB),ENSG00000188130(MAPK12),ENSG00000184216(IRAK1),ENSG00000204287(HLA-DRA),ENSG00000…	Infectious disease: parasitic	102	Human Diseases	857
Malaria	20	ENSG00000101017(CD40),ENSG00000261371(PECAM1),ENSG00000186340(THBS2),ENSG00000125538(IL1B),ENSG00000115884(SDC1),ENSG00000188536(HBA2),ENSG00000137462(TLR2),ENSG00000169231(THBS3),ENSG00000090339(ICAM1),ENSG00000197721(CR1L),ENSG00000169429(CXCL8),ENSG00000135218(CD36),ENSG00000213088(ACKR1),ENSG00000110651(CD81),ENSG00000092969(TGFB2),ENSG00000213809(KLRK1),ENSG00000108691(CCL2),ENSG00000136244(…	Infectious disease: parasitic	102	Human Diseases	857
Toxoplasmosis	42	ENSG00000171552(BCL2L1),ENSG00000185386(MAPK11),ENSG00000196878(LAMB3),ENSG00000101017(CD40),ENSG00000130702(LAMA5),ENSG00000007171(NOS2),ENSG00000091409(ITGA6),ENSG00000023445(BIRC3),ENSG00000137462(TLR2),ENSG00000053747(LAMA3),ENSG00000105851(PIK3CG),ENSG00000101197(BIRC7),ENSG00000173110(HSPA6),ENSG00000109320(NFKB1),ENSG00000107643(MAPK8),ENSG00000172037(LAMB2),ENSG00000110324(IL10RA),ENSG000…	Infectious disease: parasitic	102	Human Diseases	857
African trypanosomiasis	14	ENSG00000125538(IL1B),ENSG00000188536(HBA2),ENSG00000275063(AC233755.1),ENSG00000188676(IDO2),ENSG00000126583(PRKCG),ENSG00000090339(ICAM1),ENSG00000175206(NPPA),ENSG00000101333(PLCB4),ENSG00000137841(PLCB2),ENSG00000164251(F2RL1),ENSG00000131203(IDO1),ENSG00000100342(APOL1),ENSG00000136244(IL6),ENSG00000239732(TLR9),	Infectious disease: parasitic	102	Human Diseases	857
Chagas disease	35	ENSG00000185386(MAPK11),ENSG00000106366(SERPINE1),ENSG00000198821(CD247),ENSG00000125538(IL1B),ENSG00000007171(NOS2),ENSG00000170345(FOS),ENSG00000137462(TLR2),ENSG00000156475(PPP2R2B),ENSG00000109320(NFKB1),ENSG00000107643(MAPK8),ENSG00000105647(PIK3R2),ENSG00000125730(C3),ENSG00000168398(BDKRB2),ENSG00000171855(IFNB1),ENSG00000117461(PIK3R3),ENSG00000113575(PPP2CA),ENSG00000101333(PLCB4),ENSG00…	Infectious disease: parasitic	102	Human Diseases	857
Amoebiasis	37	ENSG00000176919(C8G),ENSG00000196878(LAMB3),ENSG00000188153(COL4A5),ENSG00000130702(LAMA5),ENSG00000106211(HSPB1),ENSG00000125538(IL1B),ENSG00000007171(NOS2),ENSG00000164400(CSF2),ENSG00000137462(TLR2),ENSG00000053747(LAMA3),ENSG00000164692(COL1A2),ENSG00000275063(AC233755.1),ENSG00000109320(NFKB1),ENSG00000172037(LAMB2),ENSG00000163739(CXCL1),ENSG00000126583(PRKCG),ENSG00000105647(PIK3R2),ENSG00…	Infectious disease: parasitic	102	Human Diseases	857
Salmonella infection	61	ENSG00000132970(WASF3),ENSG00000133056(PIK3C2B),ENSG00000185386(MAPK11),ENSG00000138795(LEF1),ENSG00000196924(FLNA),ENSG00000125538(IL1B),ENSG00000170345(FOS),ENSG00000023445(BIRC3),ENSG00000168280(KIF5C),ENSG00000148737(TCF7L2),ENSG00000185567(AHNAK2),ENSG00000137462(TLR2),ENSG00000105851(PIK3CG),ENSG00000124207(CSE1L),ENSG00000077264(PAK3),ENSG00000168036(CTNNB1),ENSG00000109320(NFKB1),ENSG0000…	Infectious disease: bacterial	218	Human Diseases	857
Epithelial cell signaling in Helicobacter pylori infection	18	ENSG00000185386(MAPK11),ENSG00000146648(EGFR),ENSG00000171130(ATP6V0E2),ENSG00000109320(NFKB1),ENSG00000107643(MAPK8),ENSG00000163739(CXCL1),ENSG00000143882(ATP6V1C2),ENSG00000106278(PTPRZ1),ENSG00000081041(CXCL2),ENSG00000105929(ATP6V0A4),ENSG00000109339(MAPK10),ENSG00000188130(MAPK12),ENSG00000110719(TCIRG1),ENSG00000169429(CXCL8),ENSG00000100906(NFKBIA),ENSG00000163734(CXCL3),ENSG00000159720(A…	Infectious disease: bacterial	218	Human Diseases	857
Bacterial invasion of epithelial cells	17	ENSG00000161638(ITGA5),ENSG00000148082(SHC3),ENSG00000129946(SHC2),ENSG00000168036(CTNNB1),ENSG00000140623(SEPTIN12),ENSG00000105647(PIK3R2),ENSG00000050820(BCAR1),ENSG00000100167(SEPTIN3),ENSG00000110395(CBL),ENSG00000117461(PIK3R3),ENSG00000106526(ACTR3C),ENSG00000183230(CTNNA3),ENSG00000114790(ARHGEF26),ENSG00000180096(SEPTIN1),ENSG00000198087(CD2AP),ENSG00000115414(FN1),ENSG00000171608(PIK3CD…	Infectious disease: bacterial	218	Human Diseases	857
Pathogenic Escherichia coli infection	52	ENSG00000184113(CLDN5),ENSG00000132970(WASF3),ENSG00000185386(MAPK11),ENSG00000181104(F2R),ENSG00000166866(MYO1A),ENSG00000125538(IL1B),ENSG00000109062(SLC9A3R1),ENSG00000170345(FOS),ENSG00000145555(MYO10),ENSG00000275063(AC233755.1),ENSG00000105357(MYH14),ENSG00000113615(SEC24A),ENSG00000077264(PAK3),ENSG00000013297(CLDN11),ENSG00000163347(CLDN1),ENSG00000109320(NFKB1),ENSG00000142347(MYO1F),ENS…	Infectious disease: bacterial	218	Human Diseases	857
Staphylococcus aureus infection	24	ENSG00000000971(CFH),ENSG00000106804(C5),ENSG00000131738(KRT33B),ENSG00000197766(CFD),ENSG00000072694(FCGR2B),ENSG00000244731(C4A),ENSG00000171051(FPR1),ENSG00000275063(AC233755.1),ENSG00000171446(KRT27),ENSG00000171403(KRT9),ENSG00000108759(KRT32),ENSG00000125730(C3),ENSG00000243649(CFB),ENSG00000090339(ICAM1),ENSG00000134760(DSG1),ENSG00000197405(C5AR1),ENSG00000186847(KRT14),ENSG00000182326(C1…	Infectious disease: bacterial	218	Human Diseases	857
Vibrio cholerae infection	10	ENSG00000053918(KCNQ1),ENSG00000119139(TJP2),ENSG00000171130(ATP6V0E2),ENSG00000143882(ATP6V1C2),ENSG00000064651(SLC12A2),ENSG00000001626(CFTR),ENSG00000105929(ATP6V0A4),ENSG00000110719(TCIRG1),ENSG00000159720(ATP6V0D1),ENSG00000162104(ADCY9),	Infectious disease: bacterial	218	Human Diseases	857
Tuberculosis	49	ENSG00000120868(APAF1),ENSG00000185386(MAPK11),ENSG00000172243(CLEC7A),ENSG00000134070(IRAK2),ENSG00000125538(IL1B),ENSG00000129988(LBP),ENSG00000007171(NOS2),ENSG00000115008(IL1A),ENSG00000163131(CTSS),ENSG00000137462(TLR2),ENSG00000070808(CAMK2A),ENSG00000072694(FCGR2B),ENSG00000167207(NOD2),ENSG00000141068(KSR1),ENSG00000102189(EEA1),ENSG00000275063(AC233755.1),ENSG00000110944(IL23A),ENSG00000…	Infectious disease: bacterial	218	Human Diseases	857
Shigellosis	57	ENSG00000171552(BCL2L1),ENSG00000185386(MAPK11),ENSG00000179526(SHARPIN),ENSG00000161638(ITGA5),ENSG00000125538(IL1B),ENSG00000115556(PLCD4),ENSG00000164400(CSF2),ENSG00000164430(CGAS),ENSG00000278828(H3C10),ENSG00000156510(HKDC1),ENSG00000187239(FNBP1),ENSG00000146648(EGFR),ENSG00000125826(RBCK1),ENSG00000109320(NFKB1),ENSG00000107643(MAPK8),ENSG00000142867(BCL10),ENSG00000162711(NLRP3),ENSG0000…	Infectious disease: bacterial	218	Human Diseases	857
Legionellosis	19	ENSG00000120868(APAF1),ENSG00000125538(IL1B),ENSG00000137462(TLR2),ENSG00000173110(HSPA6),ENSG00000109320(NFKB1),ENSG00000077150(NFKB2),ENSG00000163739(CXCL1),ENSG00000125730(C3),ENSG00000081041(CXCL2),ENSG00000101210(EEF1A2),ENSG00000137752(CASP1),ENSG00000174903(RAB1B),ENSG00000126803(HSPA2),ENSG00000197721(CR1L),ENSG00000169429(CXCL8),ENSG00000187554(TLR5),ENSG00000100906(NFKBIA),ENSG000001637…	Infectious disease: bacterial	218	Human Diseases	857
Yersinia infection	46	ENSG00000185386(MAPK11),ENSG00000161638(ITGA5),ENSG00000072133(RPS6KA6),ENSG00000125538(IL1B),ENSG00000170345(FOS),ENSG00000275063(AC233755.1),ENSG00000065243(PKN2),ENSG00000109320(NFKB1),ENSG00000107643(MAPK8),ENSG00000123143(PKN1),ENSG00000162711(NLRP3),ENSG00000105647(PIK3R2),ENSG00000108984(MAP2K6),ENSG00000050820(BCAR1),ENSG00000126934(MAP2K2),ENSG00000171855(IFNB1),ENSG00000117461(PIK3R3),E…	Infectious disease: bacterial	218	Human Diseases	857
Pertussis	27	ENSG00000185386(MAPK11),ENSG00000161638(ITGA5),ENSG00000125538(IL1B),ENSG00000106804(C5),ENSG00000007171(NOS2),ENSG00000170345(FOS),ENSG00000115008(IL1A),ENSG00000244731(C4A),ENSG00000110944(IL23A),ENSG00000163735(CXCL5),ENSG00000109320(NFKB1),ENSG00000107643(MAPK8),ENSG00000162711(NLRP3),ENSG00000125730(C3),ENSG00000137752(CASP1),ENSG00000169885(CALML6),ENSG00000182326(C1S),ENSG00000109339(MAPK1…	Infectious disease: bacterial	218	Human Diseases	857
Endocrine resistance	25	ENSG00000185386(MAPK11),ENSG00000170345(FOS),ENSG00000087245(MMP2),ENSG00000148082(SHC3),ENSG00000164850(GPER1),ENSG00000129946(SHC2),ENSG00000100985(MMP9),ENSG00000204301(NOTCH4),ENSG00000146648(EGFR),ENSG00000107643(MAPK8),ENSG00000105647(PIK3R2),ENSG00000126934(MAP2K2),ENSG00000117461(PIK3R3),ENSG00000100197(CYP2D6),ENSG00000171791(BCL2),ENSG00000147889(CDKN2A),ENSG00000109339(MAPK10),ENSG0000…	Drug resistance: antineoplastic	55	Human Diseases	857
EGFR tyrosine kinase inhibitor resistance	22	ENSG00000171552(BCL2L1),ENSG00000153094(BCL2L11),ENSG00000148082(SHC3),ENSG00000163235(TGFA),ENSG00000129946(SHC2),ENSG00000146648(EGFR),ENSG00000151247(EIF4E),ENSG00000170962(PDGFD),ENSG00000126583(PRKCG),ENSG00000105647(PIK3R2),ENSG00000126934(MAP2K2),ENSG00000068078(FGFR3),ENSG00000117461(PIK3R3),ENSG00000171791(BCL2),ENSG00000065361(ERBB3),ENSG00000128052(KDR),ENSG00000113721(PDGFRB),ENSG0000…	Drug resistance: antineoplastic	55	Human Diseases	857
Platinum drug resistance	17	ENSG00000171552(BCL2L1),ENSG00000120868(APAF1),ENSG00000170899(GSTA4),ENSG00000023445(BIRC3),ENSG00000105647(PIK3R2),ENSG00000117461(PIK3R3),ENSG00000023839(ABCC2),ENSG00000171791(BCL2),ENSG00000101966(XIAP),ENSG00000133433(GSTT2B),ENSG00000147889(CDKN2A),ENSG00000131747(TOP2A),ENSG00000110330(BIRC2),ENSG00000141682(PMAIP1),ENSG00000171608(PIK3CD),ENSG00000008394(MGST1),ENSG00000124762(CDKN1A),	Drug resistance: antineoplastic	55	Human Diseases	857
Antifolate resistance	8	ENSG00000125538(IL1B),ENSG00000109320(NFKB1),ENSG00000137563(GGH),ENSG00000023839(ABCC2),ENSG00000110195(FOLR1),ENSG00000228716(DHFR),ENSG00000108839(ALOX12),ENSG00000136244(IL6),	Drug resistance: antineoplastic	55	Human Diseases	857
Chemical carcinogenesis	24	ENSG00000140505(CYP1A2),ENSG00000170899(GSTA4),ENSG00000137944(KYAT3),ENSG00000197448(GSTK1),ENSG00000167733(HSD11B1L),ENSG00000197165(SULT1A2),ENSG00000213648(SULT1A4),ENSG00000255974(CYP2A6),ENSG00000143819(EPHX1),ENSG00000160870(CYP3A7),ENSG00000244474(UGT1A4),ENSG00000151632(AKR1C2),ENSG00000156006(NAT2),ENSG00000106258(CYP3A5),ENSG00000171234(UGT2B7),ENSG00000196502(SULT1A1),ENSG00000133433(…	Cancer: overview	341	Human Diseases	857
MicroRNAs in cancer	61	ENSG00000153094(BCL2L11),ENSG00000161638(ITGA5),ENSG00000207563(MIR23B),ENSG00000206075(SERPINB5),ENSG00000100234(TIMP3),ENSG00000100985(MMP9),ENSG00000100292(HMOX1),ENSG00000204301(NOTCH4),ENSG00000146648(EGFR),ENSG00000143384(MCL1),ENSG00000099617(EFNA2),ENSG00000208036(MIR106B),ENSG00000136158(SPRY2),ENSG00000143590(EFNA3),ENSG00000109320(NFKB1),ENSG00000158715(SLC45A3),ENSG00000104081(BMF),EN…	Cancer: overview	341	Human Diseases	857
Pathways in cancer	156	ENSG00000171552(BCL2L1),ENSG00000120868(APAF1),ENSG00000134954(ETS1),ENSG00000153094(BCL2L11),ENSG00000160951(PTGER1),ENSG00000138795(LEF1),ENSG00000196878(LAMB3),ENSG00000181104(F2R),ENSG00000188153(COL4A5),ENSG00000170899(GSTA4),ENSG00000156427(FGF18),ENSG00000130702(LAMA5),ENSG00000125384(PTGER2),ENSG00000171517(LPAR3),ENSG00000171522(PTGER4),ENSG00000007171(NOS2),ENSG00000135547(HEY2),ENSG000…	Cancer: overview	341	Human Diseases	857
Viral carcinogenesis	54	ENSG00000108773(KAT2A),ENSG00000103043(VAC14),ENSG00000184678(H2BC21),ENSG00000158406(H4C8),ENSG00000123374(CDK2),ENSG00000155903(RASA2),ENSG00000197903(H2BC12),ENSG00000197238(H4C11),ENSG00000168214(RBPJ),ENSG00000170312(CDK1),ENSG00000273542(H4C12),ENSG00000109320(NFKB1),ENSG00000077150(NFKB2),ENSG00000276966(H4C5),ENSG00000163517(HDAC11),ENSG00000105647(PIK3R2),ENSG00000125730(C3),ENSG00000233…	Cancer: overview	341	Human Diseases	857
Choline metabolism in cancer	24	ENSG00000132970(WASF3),ENSG00000170345(FOS),ENSG00000153933(DGKE),ENSG00000243708(PLA2G4B),ENSG00000146648(EGFR),ENSG00000067113(PLPP1),ENSG00000160271(RALGDS),ENSG00000107643(MAPK8),ENSG00000170962(PDGFD),ENSG00000126583(PRKCG),ENSG00000105647(PIK3R2),ENSG00000126934(MAP2K2),ENSG00000117461(PIK3R3),ENSG00000116711(PLA2G4A),ENSG00000109339(MAPK10),ENSG00000169750(RAC3),ENSG00000102230(PCYT1B),ENS…	Cancer: overview	341	Human Diseases	857
Proteoglycans in cancer	57	ENSG00000139329(LUM),ENSG00000185386(MAPK11),ENSG00000122691(TWIST1),ENSG00000161638(ITGA5),ENSG00000196924(FLNA),ENSG00000163501(IHH),ENSG00000087245(MMP2),ENSG00000115884(SDC1),ENSG00000167244(IGF2),ENSG00000085741(WNT11),ENSG00000137462(TLR2),ENSG00000070808(CAMK2A),ENSG00000164692(COL1A2),ENSG00000100234(TIMP3),ENSG00000100985(MMP9),ENSG00000146648(EGFR),ENSG00000168036(CTNNB1),ENSG0000012414…	Cancer: overview	341	Human Diseases	857
Transcriptional misregulation in cancer	65	ENSG00000171552(BCL2L1),ENSG00000101017(CD40),ENSG00000144802(NFKBIZ),ENSG00000140379(BCL2A1),ENSG00000176046(NUPR1),ENSG00000010030(ETV7),ENSG00000164400(CSF2),ENSG00000023445(BIRC3),ENSG00000268447(SSX2B),ENSG00000182578(CSF1R),ENSG00000134574(DDB2),ENSG00000278828(H3C10),ENSG00000198728(LDB1),ENSG00000071564(TCF3),ENSG00000119508(NR4A3),ENSG00000172379(ARNT2),ENSG00000100985(MMP9),ENSG00000275…	Cancer: overview	341	Human Diseases	857
PD-L1 expression and PD-1 checkpoint pathway in cancer	24	ENSG00000185386(MAPK11),ENSG00000198821(CD247),ENSG00000170345(FOS),ENSG00000137462(TLR2),ENSG00000146648(EGFR),ENSG00000109320(NFKB1),ENSG00000105647(PIK3R2),ENSG00000108984(MAP2K6),ENSG00000126934(MAP2K2),ENSG00000117461(PIK3R3),ENSG00000104825(NFKBIB),ENSG00000123685(BATF3),ENSG00000182866(LCK),ENSG00000188130(MAPK12),ENSG00000159128(IFNGR2),ENSG00000111679(PTPN6),ENSG00000101096(NFATC2),ENSG0…	Cancer: overview	341	Human Diseases	857
Central carbon metabolism in cancer	17	ENSG00000160211(G6PD),ENSG00000166800(LDHAL6A),ENSG00000164708(PGAM2),ENSG00000156510(HKDC1),ENSG00000171989(LDHAL6B),ENSG00000146648(EGFR),ENSG00000105647(PIK3R2),ENSG00000126934(MAP2K2),ENSG00000068078(FGFR3),ENSG00000117461(PIK3R3),ENSG00000077463(SIRT6),ENSG00000152256(PDK1),ENSG00000113721(PDGFRB),ENSG00000171608(PIK3CD),ENSG00000198400(NTRK1),ENSG00000134853(PDGFRA),ENSG00000157404(KIT),	Cancer: overview	341	Human Diseases	857
Spinocerebellar ataxia	28	ENSG00000162600(OMA1),ENSG00000129152(MYOD1),ENSG00000116032(GRIN3B),ENSG00000168214(RBPJ),ENSG00000107643(MAPK8),ENSG00000126583(PRKCG),ENSG00000105647(PIK3R2),ENSG00000136930(PSMB7),ENSG00000123594(ATXN3L),ENSG00000273079(GRIN2B),ENSG00000196218(RYR1),ENSG00000117461(PIK3R3),ENSG00000069667(RORA),ENSG00000101333(PLCB4),ENSG00000131398(KCNC3),ENSG00000109339(MAPK10),ENSG00000171385(KCND3),ENSG00…	Neurodegenerative disease	144	Human Diseases	857
Alzheimer disease	63	ENSG00000168539(CHRM1),ENSG00000120868(APAF1),ENSG00000125538(IL1B),ENSG00000007171(NOS2),ENSG00000115008(IL1A),ENSG00000168280(KIF5C),ENSG00000085741(WNT11),ENSG00000283900(TPTEP2-CSNK1E),ENSG00000186868(MAPT),ENSG00000168036(CTNNB1),ENSG00000107984(DKK1),ENSG00000151067(CACNA1C),ENSG00000109320(NFKB1),ENSG00000107643(MAPK8),ENSG00000128609(NDUFA5),ENSG00000165168(CYBB),ENSG00000105647(PIK3R2),E…	Neurodegenerative disease	144	Human Diseases	857
Parkinson disease	30	ENSG00000171552(BCL2L1),ENSG00000120868(APAF1),ENSG00000168280(KIF5C),ENSG00000185345(PRKN),ENSG00000070808(CAMK2A),ENSG00000186868(MAPT),ENSG00000149295(DRD2),ENSG00000107643(MAPK8),ENSG00000128609(NDUFA5),ENSG00000104892(KLC3),ENSG00000136930(PSMB7),ENSG00000169885(CALML6),ENSG00000180176(TH),ENSG00000164258(NDUFS4),ENSG00000198899(MT-ATP6),ENSG00000109339(MAPK10),ENSG00000064692(SNCAIP),ENSG00…	Neurodegenerative disease	144	Human Diseases	857
Amyotrophic lateral sclerosis	59	ENSG00000171552(BCL2L1),ENSG00000120868(APAF1),ENSG00000185386(MAPK11),ENSG00000007174(DNAH9),ENSG00000007171(NOS2),ENSG00000155961(RAB39B),ENSG00000124789(NUP153),ENSG00000168280(KIF5C),ENSG00000118997(DNAH7),ENSG00000185345(PRKN),ENSG00000158553(POM121L2),ENSG00000039139(DNAH5),ENSG00000269405(NXF2),ENSG00000121691(CAT),ENSG00000211445(GPX3),ENSG00000183914(DNAH2),ENSG00000128609(NDUFA5),ENSG00…	Neurodegenerative disease	144	Human Diseases	857
Prion disease	44	ENSG00000120868(APAF1),ENSG00000185386(MAPK11),ENSG00000176919(C8G),ENSG00000125538(IL1B),ENSG00000106804(C5),ENSG00000115008(IL1A),ENSG00000116701(NCF2),ENSG00000168280(KIF5C),ENSG00000116032(GRIN3B),ENSG00000173110(HSPA6),ENSG00000198626(RYR2),ENSG00000151067(CACNA1C),ENSG00000107643(MAPK8),ENSG00000128609(NDUFA5),ENSG00000165168(CYBB),ENSG00000105647(PIK3R2),ENSG00000104892(KLC3),ENSG000001369…	Neurodegenerative disease	144	Human Diseases	857
Huntington disease	41	ENSG00000120868(APAF1),ENSG00000099817(POLR2E),ENSG00000112096(SOD2),ENSG00000141384(TAF4B),ENSG00000007174(DNAH9),ENSG00000168280(KIF5C),ENSG00000118997(DNAH7),ENSG00000039139(DNAH5),ENSG00000211445(GPX3),ENSG00000183914(DNAH2),ENSG00000107643(MAPK8),ENSG00000128609(NDUFA5),ENSG00000104892(KLC3),ENSG00000136930(PSMB7),ENSG00000114841(DNAH1),ENSG00000109819(PPARGC1A),ENSG00000273079(GRIN2B),ENSG0…	Neurodegenerative disease	144	Human Diseases	857
Allograft rejection	4	ENSG00000101017(CD40),ENSG00000275063(AC233755.1),ENSG00000204287(HLA-DRA),ENSG00000204252(HLA-DOA),	Immune disease	98	Human Diseases	857
Systemic lupus erythematosus	50	ENSG00000176919(C8G),ENSG00000101017(CD40),ENSG00000106804(C5),ENSG00000184678(H2BC21),ENSG00000158406(H4C8),ENSG00000197903(H2BC12),ENSG00000272196(H2AC19),ENSG00000244731(C4A),ENSG00000278828(H3C10),ENSG00000197238(H4C11),ENSG00000275063(AC233755.1),ENSG00000277745(H2AB3),ENSG00000196866(H2AC7),ENSG00000273542(H4C12),ENSG00000180573(H2AC6),ENSG00000276966(H4C5),ENSG00000125730(C3),ENSG000002467…	Immune disease	98	Human Diseases	857
Inflammatory bowel disease	21	ENSG00000125538(IL1B),ENSG00000115008(IL1A),ENSG00000107485(GATA3),ENSG00000137462(TLR2),ENSG00000167207(NOD2),ENSG00000110944(IL23A),ENSG00000109320(NFKB1),ENSG00000081985(IL12RB2),ENSG00000115604(IL18R1),ENSG00000073861(TBX21),ENSG00000077238(IL4R),ENSG00000069667(RORA),ENSG00000147168(IL2RG),ENSG00000103522(IL21R),ENSG00000204287(HLA-DRA),ENSG00000159128(IFNGR2),ENSG00000187554(TLR5),ENSG00000…	Immune disease	98	Human Diseases	857
Primary immunodeficiency	6	ENSG00000101017(CD40),ENSG00000166349(RAG1),ENSG00000275063(AC233755.1),ENSG00000081237(PTPRC),ENSG00000182866(LCK),ENSG00000147168(IL2RG),	Immune disease	98	Human Diseases	857
Autoimmune thyroid disease	6	ENSG00000101017(CD40),ENSG00000275063(AC233755.1),ENSG00000197919(IFNA1),ENSG00000204287(HLA-DRA),ENSG00000204252(HLA-DOA),ENSG00000042832(TG),	Immune disease	98	Human Diseases	857
Asthma	4	ENSG00000101017(CD40),ENSG00000275063(AC233755.1),ENSG00000204287(HLA-DRA),ENSG00000204252(HLA-DOA),	Immune disease	98	Human Diseases	857
Graft-versus-host disease	5	ENSG00000125538(IL1B),ENSG00000115008(IL1A),ENSG00000204287(HLA-DRA),ENSG00000204252(HLA-DOA),ENSG00000136244(IL6),	Immune disease	98	Human Diseases	857
Rheumatoid arthritis	33	ENSG00000125538(IL1B),ENSG00000170345(FOS),ENSG00000164400(CSF2),ENSG00000115008(IL1A),ENSG00000137462(TLR2),ENSG00000275063(AC233755.1),ENSG00000110944(IL23A),ENSG00000163735(CXCL5),ENSG00000171130(ATP6V0E2),ENSG00000163739(CXCL1),ENSG00000143882(ATP6V1C2),ENSG00000102524(TNFSF13B),ENSG00000081041(CXCL2),ENSG00000090339(ICAM1),ENSG00000115009(CCL20),ENSG00000105929(ATP6V0A4),ENSG00000143387(CTSK…	Immune disease	98	Human Diseases	857
Influenza A	34	ENSG00000120868(APAF1),ENSG00000125538(IL1B),ENSG00000160703(NLRX1),ENSG00000159110(IFNAR2),ENSG00000115008(IL1A),ENSG00000169245(CXCL10),ENSG00000135828(RNASEL),ENSG00000269405(NXF2),ENSG00000109320(NFKB1),ENSG00000162711(NLRP3),ENSG00000269437(NXF2B),ENSG00000105647(PIK3R2),ENSG00000126934(MAP2K2),ENSG00000101888(NXT2),ENSG00000171855(IFNB1),ENSG00000090339(ICAM1),ENSG00000197919(IFNA1),ENSG000…	Infectious disease: viral	311	Human Diseases	857
Herpes simplex virus 1 infection	93	ENSG00000171552(BCL2L1),ENSG00000120868(APAF1),ENSG00000198342(ZNF442),ENSG00000197714(ZNF460),ENSG00000096063(SRPK1),ENSG00000161638(ITGA5),ENSG00000221994(ZNF630),ENSG00000182111(ZNF716),ENSG00000187187(ZNF546),ENSG00000125538(IL1B),ENSG00000106804(C5),ENSG00000256771(ZNF253),ENSG00000159110(IFNAR2),ENSG00000023445(BIRC3),ENSG00000135828(RNASEL),ENSG00000137462(TLR2),ENSG00000164430(CGAS),ENSG0…	Infectious disease: viral	311	Human Diseases	857
Hepatitis C	36	ENSG00000184113(CLDN5),ENSG00000120868(APAF1),ENSG00000159110(IFNAR2),ENSG00000169245(CXCL10),ENSG00000123374(CDK2),ENSG00000135828(RNASEL),ENSG00000156475(PPP2R2B),ENSG00000146648(EGFR),ENSG00000013297(CLDN11),ENSG00000168036(CTNNB1),ENSG00000163347(CLDN1),ENSG00000109320(NFKB1),ENSG00000159261(CLDN14),ENSG00000105647(PIK3R2),ENSG00000126934(MAP2K2),ENSG00000171855(IFNB1),ENSG00000197919(IFNA1),…	Infectious disease: viral	311	Human Diseases	857
Human T-cell leukemia virus 1 infection	49	ENSG00000171552(BCL2L1),ENSG00000134954(ETS1),ENSG00000120149(MSX2),ENSG00000101017(CD40),ENSG00000108773(KAT2A),ENSG00000103043(VAC14),ENSG00000170345(FOS),ENSG00000164400(CSF2),ENSG00000123374(CDK2),ENSG00000164109(MAD2L1),ENSG00000071564(TCF3),ENSG00000128016(ZFP36),ENSG00000109320(NFKB1),ENSG00000107643(MAPK8),ENSG00000176248(ANAPC2),ENSG00000077150(NFKB2),ENSG00000105647(PIK3R2),ENSG00000100…	Infectious disease: viral	311	Human Diseases	857
Measles	37	ENSG00000171552(BCL2L1),ENSG00000120868(APAF1),ENSG00000125538(IL1B),ENSG00000170345(FOS),ENSG00000159110(IFNAR2),ENSG00000115008(IL1A),ENSG00000123374(CDK2),ENSG00000137462(TLR2),ENSG00000072694(FCGR2B),ENSG00000173110(HSPA6),ENSG00000078900(TP73),ENSG00000109320(NFKB1),ENSG00000107643(MAPK8),ENSG00000105647(PIK3R2),ENSG00000171855(IFNB1),ENSG00000197919(IFNA1),ENSG00000175305(CCNE2),ENSG0000011…	Infectious disease: viral	311	Human Diseases	857
Coronavirus disease - COVID-19	47	ENSG00000185386(MAPK11),ENSG00000176919(C8G),ENSG00000110799(VWF),ENSG00000125538(IL1B),ENSG00000106804(C5),ENSG00000170345(FOS),ENSG00000164400(CSF2),ENSG00000159110(IFNAR2),ENSG00000169245(CXCL10),ENSG00000197766(CFD),ENSG00000137462(TLR2),ENSG00000164430(CGAS),ENSG00000244731(C4A),ENSG00000275063(AC233755.1),ENSG00000146648(EGFR),ENSG00000144891(AGTR1),ENSG00000109320(NFKB1),ENSG00000107643(MA…	Infectious disease: viral	311	Human Diseases	857
Human cytomegalovirus infection	51	ENSG00000185386(MAPK11),ENSG00000160951(PTGER1),ENSG00000125538(IL1B),ENSG00000125384(PTGER2),ENSG00000171522(PTGER4),ENSG00000164430(CGAS),ENSG00000168243(GNG4),ENSG00000146648(EGFR),ENSG00000168036(CTNNB1),ENSG00000109320(NFKB1),ENSG00000110324(IL10RA),ENSG00000126583(PRKCG),ENSG00000105647(PIK3R2),ENSG00000108984(MAP2K6),ENSG00000050820(BCAR1),ENSG00000126934(MAP2K2),ENSG00000171855(IFNB1),ENS…	Infectious disease: viral	311	Human Diseases	857
Kaposi sarcoma-associated herpesvirus infection	50	ENSG00000159200(RCAN1),ENSG00000185386(MAPK11),ENSG00000138795(LEF1),ENSG00000170345(FOS),ENSG00000164400(CSF2),ENSG00000159110(IFNAR2),ENSG00000148737(TCF7L2),ENSG00000168243(GNG4),ENSG00000105851(PIK3CG),ENSG00000168036(CTNNB1),ENSG00000128016(ZFP36),ENSG00000109320(NFKB1),ENSG00000107643(MAPK8),ENSG00000152284(TCF7L1),ENSG00000163739(CXCL1),ENSG00000105647(PIK3R2),ENSG00000125730(C3),ENSG00000…	Infectious disease: viral	311	Human Diseases	857
Epstein-Barr virus infection	51	ENSG00000120868(APAF1),ENSG00000185386(MAPK11),ENSG00000153094(BCL2L11),ENSG00000198821(CD247),ENSG00000101017(CD40),ENSG00000116815(CD58),ENSG00000159110(IFNAR2),ENSG00000169245(CXCL10),ENSG00000123374(CDK2),ENSG00000137462(TLR2),ENSG00000134574(DDB2),ENSG00000188833(ENTPD8),ENSG00000275063(AC233755.1),ENSG00000168214(RBPJ),ENSG00000109320(NFKB1),ENSG00000107643(MAPK8),ENSG00000077150(NFKB2),ENS…	Infectious disease: viral	311	Human Diseases	857
Human immunodeficiency virus 1 infection	45	ENSG00000171552(BCL2L1),ENSG00000185386(MAPK11),ENSG00000198821(CD247),ENSG00000147082(CCNB3),ENSG00000170345(FOS),ENSG00000100298(APOBEC3H),ENSG00000137462(TLR2),ENSG00000164430(CGAS),ENSG00000168243(GNG4),ENSG00000128394(APOBEC3F),ENSG00000077264(PAK3),ENSG00000213983(AP1G2),ENSG00000170312(CDK1),ENSG00000109320(NFKB1),ENSG00000107643(MAPK8),ENSG00000126583(PRKCG),ENSG00000105647(PIK3R2),ENSG00…	Infectious disease: viral	311	Human Diseases	857
Human papillomavirus infection	93	ENSG00000196878(LAMB3),ENSG00000188153(COL4A5),ENSG00000161638(ITGA5),ENSG00000186340(THBS2),ENSG00000130702(LAMA5),ENSG00000110799(VWF),ENSG00000109062(SLC9A3R1),ENSG00000171522(PTGER4),ENSG00000135547(HEY2),ENSG00000091409(ITGA6),ENSG00000159110(IFNAR2),ENSG00000123374(CDK2),ENSG00000144668(ITGA9),ENSG00000148737(TCF7L2),ENSG00000085741(WNT11),ENSG00000118785(SPP1),ENSG00000053747(LAMA3),ENSG00…	Infectious disease: viral	311	Human Diseases	857
Hepatitis B	36	ENSG00000120868(APAF1),ENSG00000185386(MAPK11),ENSG00000170345(FOS),ENSG00000123374(CDK2),ENSG00000137462(TLR2),ENSG00000134574(DDB2),ENSG00000100985(MMP9),ENSG00000109320(NFKB1),ENSG00000107643(MAPK8),ENSG00000126583(PRKCG),ENSG00000105647(PIK3R2),ENSG00000108984(MAP2K6),ENSG00000126934(MAP2K2),ENSG00000171855(IFNB1),ENSG00000197919(IFNA1),ENSG00000175305(CCNE2),ENSG00000117461(PIK3R3),ENSG00000…	Infectious disease: viral	311	Human Diseases	857
Maturity onset diabetes of the young	8	ENSG00000007372(PAX6),ENSG00000169856(ONECUT1),ENSG00000275410(HNF1B),ENSG00000130675(MNX1),ENSG00000139515(PDX1),ENSG00000116833(NR5A2),ENSG00000114315(HES1),ENSG00000170608(FOXA3),	Endocrine and metabolic disease	121	Human Diseases	857
Cushing syndrome	43	ENSG00000138795(LEF1),ENSG00000123374(CDK2),ENSG00000148737(TCF7L2),ENSG00000147465(STAR),ENSG00000085741(WNT11),ENSG00000070808(CAMK2A),ENSG00000146648(EGFR),ENSG00000168036(CTNNB1),ENSG00000151067(CACNA1C),ENSG00000144891(AGTR1),ENSG00000182255(KCNA4),ENSG00000152284(TCF7L1),ENSG00000135744(AGT),ENSG00000111186(WNT5B),ENSG00000180340(FZD2),ENSG00000126934(MAP2K2),ENSG00000175305(CCNE2),ENSG0000…	Endocrine and metabolic disease	121	Human Diseases	857
Non-alcoholic fatty liver disease	21	ENSG00000153094(BCL2L11),ENSG00000125538(IL1B),ENSG00000170345(FOS),ENSG00000115008(IL1A),ENSG00000116678(LEPR),ENSG00000109320(NFKB1),ENSG00000107643(MAPK8),ENSG00000128609(NDUFA5),ENSG00000105647(PIK3R2),ENSG00000117461(PIK3R3),ENSG00000025434(NR1H3),ENSG00000164258(NDUFS4),ENSG00000109339(MAPK10),ENSG00000160471(COX6B2),ENSG00000169429(CXCL8),ENSG00000130649(CYP2E1),ENSG00000082701(GSK3B),ENSG…	Endocrine and metabolic disease	121	Human Diseases	857
Insulin resistance	28	ENSG00000072133(RPS6KA6),ENSG00000131459(GFPT2),ENSG00000143554(SLC27A3),ENSG00000100889(PCK2),ENSG00000109320(NFKB1),ENSG00000068976(PYGM),ENSG00000107643(MAPK8),ENSG00000135744(AGT),ENSG00000105647(PIK3R2),ENSG00000076555(ACACB),ENSG00000109819(PPARGC1A),ENSG00000117461(PIK3R3),ENSG00000025434(NR1H3),ENSG00000109339(MAPK10),ENSG00000060566(CREB3L3),ENSG00000067606(PRKCZ),ENSG00000172531(PPP1CA)…	Endocrine and metabolic disease	121	Human Diseases	857
Type II diabetes mellitus	16	ENSG00000180008(SOCS4),ENSG00000156510(HKDC1),ENSG00000120833(SOCS2),ENSG00000151067(CACNA1C),ENSG00000107643(MAPK8),ENSG00000105647(PIK3R2),ENSG00000133124(IRS4),ENSG00000117461(PIK3R3),ENSG00000109339(MAPK10),ENSG00000067606(PRKCZ),ENSG00000139515(PDX1),ENSG00000187486(KCNJ11),ENSG00000181856(SLC2A4),ENSG00000171608(PIK3CD),ENSG00000185338(SOCS1),ENSG00000163932(PRKCD),	Endocrine and metabolic disease	121	Human Diseases	857
Type I diabetes mellitus	6	ENSG00000125538(IL1B),ENSG00000115008(IL1A),ENSG00000054356(PTPRN),ENSG00000003147(ICA1),ENSG00000204287(HLA-DRA),ENSG00000204252(HLA-DOA),	Endocrine and metabolic disease	121	Human Diseases	857
AGE-RAGE signaling pathway in diabetic complications	40	ENSG00000185386(MAPK11),ENSG00000106366(SERPINE1),ENSG00000188153(COL4A5),ENSG00000178726(THBD),ENSG00000125538(IL1B),ENSG00000115556(PLCD4),ENSG00000115008(IL1A),ENSG00000087245(MMP2),ENSG00000164692(COL1A2),ENSG00000173511(VEGFB),ENSG00000144891(AGTR1),ENSG00000109320(NFKB1),ENSG00000107643(MAPK8),ENSG00000135744(AGT),ENSG00000165168(CYBB),ENSG00000105647(PIK3R2),ENSG00000090339(ICAM1),ENSG0000…	Endocrine and metabolic disease	121	Human Diseases	857
mRNA surveillance pathway	16	ENSG00000071894(CPSF1),ENSG00000120705(ETF1),ENSG00000269405(NXF2),ENSG00000153944(MSI2),ENSG00000156475(PPP2R2B),ENSG00000269437(NXF2B),ENSG00000135097(MSI1),ENSG00000111880(RNGTT),ENSG00000101888(NXT2),ENSG00000162385(MAGOH),ENSG00000101104(PABPC1L),ENSG00000113575(PPP2CA),ENSG00000172531(PPP1CA),ENSG00000147206(NXF3),ENSG00000101654(RNMT),ENSG00000090060(PAPOLA),	Translation	51	Genetic Information Processing	153
RNA transport	19	ENSG00000205571(SMN2),ENSG00000125977(EIF2S2),ENSG00000124789(NUP153),ENSG00000158553(POM121L2),ENSG00000269405(NXF2),ENSG00000131652(THOC6),ENSG00000151247(EIF4E),ENSG00000269437(NXF2B),ENSG00000101888(NXT2),ENSG00000143552(NUP210L),ENSG00000101210(EEF1A2),ENSG00000162385(MAGOH),ENSG00000058804(NDC1),ENSG00000101104(PABPC1L),ENSG00000177688(SUMO4),ENSG00000147206(NXF3),ENSG00000207389(RNU1-4),EN…	Translation	51	Genetic Information Processing	153
Ribosome	6	ENSG00000265681(RPL17),ENSG00000165496(RPL10L),ENSG00000185414(MRPL30),ENSG00000140986(RPL3L),ENSG00000215472(RPL17-C18orf32),ENSG00000137876(RSL24D1),	Translation	51	Genetic Information Processing	153
Ribosome biogenesis in eukaryotes	21	ENSG00000065183(WDR3),ENSG00000108651(UTP6),ENSG00000269405(NXF2),ENSG00000163938(GNL3),ENSG00000011260(UTP18),ENSG00000055044(NOP58),ENSG00000269437(NXF2B),ENSG00000101888(NXT2),ENSG00000145375(SPATA5),ENSG00000130826(DKC1),ENSG00000134987(WDR36),ENSG00000134697(GNL2),ENSG00000107937(GTPBP4),ENSG00000163811(WDR43),ENSG00000085231(AK6),ENSG00000147206(NXF3),ENSG00000164338(UTP15),ENSG00000253797(…	Translation	51	Genetic Information Processing	153
Homologous recombination	7	ENSG00000136492(BRIP1),ENSG00000197299(BLM),ENSG00000051180(RAD51),ENSG00000138376(BARD1),ENSG00000077514(POLD3),ENSG00000197275(RAD54B),ENSG00000196584(XRCC2),	Replication and repair	27	Genetic Information Processing	153
Non-homologous end-joining	1	ENSG00000166169(POLL),	Replication and repair	27	Genetic Information Processing	153
Nucleotide excision repair	8	ENSG00000270181(BIVM-ERCC5),ENSG00000134574(DDB2),ENSG00000100479(POLE2),ENSG00000163918(RFC4),ENSG00000077514(POLD3),ENSG00000145736(GTF2H2),ENSG00000147400(CETN2),ENSG00000133119(RFC3),	Replication and repair	27	Genetic Information Processing	153
Base excision repair	5	ENSG00000166169(POLL),ENSG00000100479(POLE2),ENSG00000077514(POLD3),ENSG00000109674(NEIL3),ENSG00000140398(NEIL1),	Replication and repair	27	Genetic Information Processing	153
Fanconi anemia pathway	9	ENSG00000162607(USP1),ENSG00000185504(FAAP100),ENSG00000136492(BRIP1),ENSG00000181544(FANCB),ENSG00000197299(BLM),ENSG00000051180(RAD51),ENSG00000130997(POLN),ENSG00000140525(FANCI),ENSG00000114315(HES1),	Replication and repair	27	Genetic Information Processing	153
Mismatch repair	5	ENSG00000119684(MLH3),ENSG00000163918(RFC4),ENSG00000077514(POLD3),ENSG00000174371(EXO1),ENSG00000133119(RFC3),	Replication and repair	27	Genetic Information Processing	153
DNA replication	6	ENSG00000100479(POLE2),ENSG00000163918(RFC4),ENSG00000138346(DNA2),ENSG00000077514(POLD3),ENSG00000198056(PRIM1),ENSG00000133119(RFC3),	Replication and repair	27	Genetic Information Processing	153
Spliceosome	12	ENSG00000096401(CDC5L),ENSG00000188529(SRSF10),ENSG00000173110(HSPA6),ENSG00000162385(MAGOH),ENSG00000126803(HSPA2),ENSG00000125870(SNRPB2),ENSG00000163714(U2SURP),ENSG00000207389(RNU1-4),ENSG00000109606(DHX15),ENSG00000213516(RBMXL1),ENSG00000134748(PRPF38A),ENSG00000183431(SF3A3),	Transcription	18	Genetic Information Processing	153
Basal transcription factors	4	ENSG00000141384(TAF4B),ENSG00000122728(TAF1L),ENSG00000145736(GTF2H2),ENSG00000148835(TAF5),	Transcription	18	Genetic Information Processing	153
RNA polymerase	2	ENSG00000099817(POLR2E),ENSG00000161980(POLR3K),	Transcription	18	Genetic Information Processing	153
Protein processing in endoplasmic reticulum	19	ENSG00000090520(DNAJB11),ENSG00000109846(CRYAB),ENSG00000185345(PRKN),ENSG00000116661(FBXO2),ENSG00000113615(SEC24A),ENSG00000173110(HSPA6),ENSG00000115275(MOGS),ENSG00000086619(ERO1B),ENSG00000107643(MAPK8),ENSG00000180667(YOD1),ENSG00000123594(ATXN3L),ENSG00000167671(UBXN6),ENSG00000171791(BCL2),ENSG00000075826(SEC31B),ENSG00000126803(HSPA2),ENSG00000109339(MAPK10),ENSG00000117643(MAN1C1),ENSG0…	Folding, sorting and degradation	65	Genetic Information Processing	153
SNARE interactions in vesicular transport	3	ENSG00000177951(BET1L),ENSG00000139190(VAMP1),ENSG00000113734(BNIP1),	Folding, sorting and degradation	65	Genetic Information Processing	153
Sulfur relay system	3	ENSG00000128309(MPST),ENSG00000128311(TST),ENSG00000142544(CTU1),	Folding, sorting and degradation	65	Genetic Information Processing	153
Ubiquitin mediated proteolysis	26	ENSG00000049759(NEDD4L),ENSG00000044090(CUL7),ENSG00000023445(BIRC3),ENSG00000099804(CDC34),ENSG00000185345(PRKN),ENSG00000134574(DDB2),ENSG00000116661(FBXO2),ENSG00000101197(BIRC7),ENSG00000287542(AC098582.1),ENSG00000176248(ANAPC2),ENSG00000072422(RHOBTB1),ENSG00000215218(UBE2QL1),ENSG00000110395(CBL),ENSG00000069869(NEDD4),ENSG00000164162(ANAPC10),ENSG00000101966(XIAP),ENSG00000108854(SMURF2),…	Folding, sorting and degradation	65	Genetic Information Processing	153
Proteasome	4	ENSG00000132963(POMP),ENSG00000136930(PSMB7),ENSG00000131467(PSME3),ENSG00000240065(PSMB9),	Folding, sorting and degradation	65	Genetic Information Processing	153
RNA degradation	12	ENSG00000138767(CNOT6L),ENSG00000151065(DCP1B),ENSG00000123737(EXOSC9),ENSG00000133639(BTG1),ENSG00000137707(BTG4),ENSG00000146453(PNLDC1),ENSG00000101104(PABPC1L),ENSG00000159388(BTG2),ENSG00000130713(EXOSC2),ENSG00000113300(CNOT6),ENSG00000188316(ENO4),ENSG00000154640(BTG3),	Folding, sorting and degradation	65	Genetic Information Processing	153
Protein digestion and absorption	34	ENSG00000053918(KCNQ1),ENSG00000188153(COL4A5),ENSG00000111799(COL12A1),ENSG00000082293(COL19A1),ENSG00000188517(COL25A1),ENSG00000092068(SLC7A8),ENSG00000130635(COL5A1),ENSG00000106688(SLC1A1),ENSG00000164692(COL1A2),ENSG00000183023(SLC8A1),ENSG00000163359(COL6A3),ENSG00000171502(COL24A1),ENSG00000163399(ATP1A1),ENSG00000187955(COL14A1),ENSG00000138079(SLC3A1),ENSG00000088386(SLC15A1),ENSG000001…	Digestive system	127	Organismal Systems	851
Mineral absorption	20	ENSG00000198417(MT1F),ENSG00000131183(SLC34A1),ENSG00000183023(SLC8A1),ENSG00000100292(HMOX1),ENSG00000163399(ATP1A1),ENSG00000087086(FTL),ENSG00000157087(ATP2B2),ENSG00000119121(TRPM6),ENSG00000125148(MT2A),ENSG00000111424(VDR),ENSG00000105409(ATP1A3),ENSG00000164647(STEAP1),ENSG00000169715(MT1E),ENSG00000137731(FXYD2),ENSG00000198569(SLC34A3),ENSG00000091513(TF),ENSG00000147804(SLC39A4),ENSG000…	Digestive system	127	Organismal Systems	851
Carbohydrate digestion and absorption	15	ENSG00000240038(AMY2B),ENSG00000156510(HKDC1),ENSG00000169962(TAS1R3),ENSG00000105647(PIK3R2),ENSG00000163399(ATP1A1),ENSG00000142583(SLC2A5),ENSG00000117461(PIK3R3),ENSG00000257743(MGAM2),ENSG00000101333(PLCB4),ENSG00000137841(PLCB2),ENSG00000174876(AMY1B),ENSG00000105409(ATP1A3),ENSG00000137731(FXYD2),ENSG00000171608(PIK3CD),ENSG00000018625(ATP1A2),	Digestive system	127	Organismal Systems	851
Vitamin digestion and absorption	4	ENSG00000169814(BTD),ENSG00000185339(TCN2),ENSG00000135917(SLC19A3),ENSG00000086205(FOLH1),	Digestive system	127	Organismal Systems	851
Pancreatic secretion	24	ENSG00000053918(KCNQ1),ENSG00000240038(AMY2B),ENSG00000170890(PLA2G1B),ENSG00000198626(RYR2),ENSG00000126583(PRKCG),ENSG00000064651(SLC12A2),ENSG00000163399(ATP1A1),ENSG00000001626(CFTR),ENSG00000157087(ATP2B2),ENSG00000101333(PLCB4),ENSG00000137841(PLCB2),ENSG00000137975(CLCA2),ENSG00000158786(PLA2G2F),ENSG00000164742(ADCY1),ENSG00000074370(ATP2A3),ENSG00000174876(AMY1B),ENSG00000041353(RAB27B),…	Digestive system	127	Organismal Systems	851
Salivary secretion	26	ENSG00000152402(GUCY1A2),ENSG00000117983(MUC5B),ENSG00000240038(AMY2B),ENSG00000170369(CST2),ENSG00000061918(GUCY1B1),ENSG00000126583(PRKCG),ENSG00000064651(SLC12A2),ENSG00000163399(ATP1A1),ENSG00000171873(ADRA1D),ENSG00000089250(NOS1),ENSG00000164116(GUCY1A1),ENSG00000157087(ATP2B2),ENSG00000161798(AQP5),ENSG00000169885(CALML6),ENSG00000101333(PLCB4),ENSG00000137841(PLCB2),ENSG00000043591(ADRB1)…	Digestive system	127	Organismal Systems	851
Cholesterol metabolism	13	ENSG00000167772(ANGPTL4),ENSG00000147465(STAR),ENSG00000130173(ANGPTL8),ENSG00000100300(TSPO),ENSG00000130203(APOE),ENSG00000213398(LCAT),ENSG00000166035(LIPC),ENSG00000167780(SOAT2),ENSG00000101670(LIPG),ENSG00000175445(LPL),ENSG00000144959(NCEH1),ENSG00000135218(CD36),ENSG00000169174(PCSK9),	Digestive system	127	Organismal Systems	851
Bile secretion	20	ENSG00000084453(SLCO1A2),ENSG00000188687(SLC4A5),ENSG00000240583(AQP1),ENSG00000143819(EPHX1),ENSG00000244474(UGT1A4),ENSG00000163399(ATP1A1),ENSG00000001626(CFTR),ENSG00000012504(NR1H4),ENSG00000171234(UGT2B7),ENSG00000023839(ABCC2),ENSG00000080709(KCNN2),ENSG00000005471(ABCB4),ENSG00000164742(ADCY1),ENSG00000144959(NCEH1),ENSG00000105409(ATP1A3),ENSG00000137731(FXYD2),ENSG00000070031(SCT),ENSG0…	Digestive system	127	Organismal Systems	851
Fat digestion and absorption	9	ENSG00000204310(AGPAT1),ENSG00000170890(PLA2G1B),ENSG00000067113(PLPP1),ENSG00000015520(NPC1L1),ENSG00000062282(DGAT2),ENSG00000158786(PLA2G2F),ENSG00000135218(CD36),ENSG00000169692(AGPAT2),ENSG00000170835(CEL),	Digestive system	127	Organismal Systems	851
Gastric acid secretion	20	ENSG00000053918(KCNQ1),ENSG00000070808(CAMK2A),ENSG00000126583(PRKCG),ENSG00000123700(KCNJ2),ENSG00000163399(ATP1A1),ENSG00000001626(CFTR),ENSG00000169885(CALML6),ENSG00000147606(SLC26A7),ENSG00000153822(KCNJ16),ENSG00000101333(PLCB4),ENSG00000137841(PLCB2),ENSG00000164742(ADCY1),ENSG00000082482(KCNK2),ENSG00000140795(MYLK3),ENSG00000105409(ATP1A3),ENSG00000127955(GNAI1),ENSG00000177807(KCNJ10),E…	Digestive system	127	Organismal Systems	851
Synaptic vesicle cycle	12	ENSG00000104888(SLC17A7),ENSG00000106688(SLC1A1),ENSG00000171130(ATP6V0E2),ENSG00000143882(ATP6V1C2),ENSG00000010379(SLC6A13),ENSG00000105929(ATP6V0A4),ENSG00000168993(CPLX1),ENSG00000110719(TCIRG1),ENSG00000165646(SLC18A2),ENSG00000079841(RIMS1),ENSG00000159720(ATP6V0D1),ENSG00000130477(UNC13A),	Nervous system	138	Organismal Systems	851
Glutamatergic synapse	34	ENSG00000171189(GRIK1),ENSG00000196277(GRM7),ENSG00000243708(PLA2G4B),ENSG00000164418(GRIK2),ENSG00000104888(SLC17A7),ENSG00000106688(SLC1A1),ENSG00000251322(SHANK3),ENSG00000198822(GRM3),ENSG00000168243(GNG4),ENSG00000105737(GRIK5),ENSG00000116032(GRIN3B),ENSG00000151067(CACNA1C),ENSG00000149403(GRIK4),ENSG00000100077(GRK3),ENSG00000126583(PRKCG),ENSG00000179603(GRM8),ENSG00000170579(DLGAP1),ENS…	Nervous system	138	Organismal Systems	851
Long-term potentiation	17	ENSG00000072133(RPS6KA6),ENSG00000070808(CAMK2A),ENSG00000151067(CACNA1C),ENSG00000126583(PRKCG),ENSG00000126934(MAP2K2),ENSG00000273079(GRIN2B),ENSG00000169885(CALML6),ENSG00000152495(CAMK4),ENSG00000101333(PLCB4),ENSG00000137841(PLCB2),ENSG00000105464(GRIN2D),ENSG00000183454(GRIN2A),ENSG00000164742(ADCY1),ENSG00000172531(PPP1CA),ENSG00000152822(GRM1),ENSG00000177189(RPS6KA3),ENSG00000120251(GRI…	Nervous system	138	Organismal Systems	851
Dopaminergic synapse	34	ENSG00000185386(MAPK11),ENSG00000170345(FOS),ENSG00000168280(KIF5C),ENSG00000070808(CAMK2A),ENSG00000168243(GNG4),ENSG00000284922(AP000812.4),ENSG00000149295(DRD2),ENSG00000156475(PPP2R2B),ENSG00000151067(CACNA1C),ENSG00000107643(MAPK8),ENSG00000126583(PRKCG),ENSG00000130643(CALY),ENSG00000273079(GRIN2B),ENSG00000131771(PPP1R1B),ENSG00000186469(GNG2),ENSG00000169885(CALML6),ENSG00000114450(GNB4),…	Nervous system	138	Organismal Systems	851
Retrograde endocannabinoid signaling	34	ENSG00000111886(GABRR2),ENSG00000185386(MAPK11),ENSG00000104888(SLC17A7),ENSG00000168243(GNG4),ENSG00000102287(GABRE),ENSG00000151067(CACNA1C),ENSG00000107643(MAPK8),ENSG00000128609(NDUFA5),ENSG00000126583(PRKCG),ENSG00000163288(GABRB1),ENSG00000186469(GNG2),ENSG00000094755(GABRP),ENSG00000114450(GNB4),ENSG00000113327(GABRG2),ENSG00000164258(NDUFS4),ENSG00000101333(PLCB4),ENSG00000109339(MAPK10),…	Nervous system	138	Organismal Systems	851
Serotonergic synapse	27	ENSG00000134716(CYP2J2),ENSG00000135914(HTR2B),ENSG00000243708(PLA2G4B),ENSG00000168243(GNG4),ENSG00000095303(PTGS1),ENSG00000151067(CACNA1C),ENSG00000179477(ALOX12B),ENSG00000126583(PRKCG),ENSG00000163288(GABRB1),ENSG00000186469(GNG2),ENSG00000100197(CYP2D6),ENSG00000135312(HTR1B),ENSG00000186377(CYP4X1),ENSG00000114450(GNB4),ENSG00000116711(PLA2G4A),ENSG00000101333(PLCB4),ENSG00000137841(PLCB2)…	Nervous system	138	Organismal Systems	851
Neurotrophin signaling pathway	33	ENSG00000185386(MAPK11),ENSG00000225950(NTF4),ENSG00000134070(IRAK2),ENSG00000072133(RPS6KA6),ENSG00000070808(CAMK2A),ENSG00000148082(SHC3),ENSG00000129946(SHC2),ENSG00000078900(TP73),ENSG00000109320(NFKB1),ENSG00000107643(MAPK8),ENSG00000111252(SH2B3),ENSG00000179222(MAGED1),ENSG00000105647(PIK3R2),ENSG00000126934(MAP2K2),ENSG00000117461(PIK3R3),ENSG00000169885(CALML6),ENSG00000171791(BCL2),ENSG…	Nervous system	138	Organismal Systems	851
GABAergic synapse	21	ENSG00000111886(GABRR2),ENSG00000168243(GNG4),ENSG00000102287(GABRE),ENSG00000151067(CACNA1C),ENSG00000115896(PLCL1),ENSG00000126583(PRKCG),ENSG00000010379(SLC6A13),ENSG00000163288(GABRB1),ENSG00000136928(GABBR2),ENSG00000186469(GNG2),ENSG00000094755(GABRP),ENSG00000114450(GNB4),ENSG00000113327(GABRG2),ENSG00000124140(SLC12A5),ENSG00000268089(GABRQ),ENSG00000151834(GABRA2),ENSG00000087258(GNAO1),…	Nervous system	138	Organismal Systems	851
Cholinergic synapse	34	ENSG00000168539(CHRM1),ENSG00000053918(KCNQ1),ENSG00000170345(FOS),ENSG00000184185(KCNJ12),ENSG00000117013(KCNQ4),ENSG00000070808(CAMK2A),ENSG00000168243(GNG4),ENSG00000105851(PIK3CG),ENSG00000151067(CACNA1C),ENSG00000126583(PRKCG),ENSG00000105647(PIK3R2),ENSG00000123700(KCNJ2),ENSG00000276231(PIK3R6),ENSG00000184984(CHRM5),ENSG00000186469(GNG2),ENSG00000260458(KCNJ18),ENSG00000117461(PIK3R3),ENS…	Nervous system	138	Organismal Systems	851
Long-term depression	17	ENSG00000152402(GUCY1A2),ENSG00000243708(PLA2G4B),ENSG00000061918(GUCY1B1),ENSG00000126583(PRKCG),ENSG00000126934(MAP2K2),ENSG00000196218(RYR1),ENSG00000089250(NOS1),ENSG00000164116(GUCY1A1),ENSG00000116711(PLA2G4A),ENSG00000113575(PPP2CA),ENSG00000101333(PLCB4),ENSG00000137841(PLCB2),ENSG00000087258(GNAO1),ENSG00000152822(GRM1),ENSG00000127955(GNAI1),ENSG00000185532(PRKG1),ENSG00000120251(GRIA2),	Nervous system	138	Organismal Systems	851
Longevity regulating pathway	11	ENSG00000112096(SOD2),ENSG00000109846(CRYAB),ENSG00000121691(CAT),ENSG00000173110(HSPA6),ENSG00000105647(PIK3R2),ENSG00000133124(IRS4),ENSG00000117461(PIK3R3),ENSG00000126803(HSPA2),ENSG00000164742(ADCY1),ENSG00000171608(PIK3CD),ENSG00000162104(ADCY9),	Aging	19	Organismal Systems	851
Adrenergic signaling in cardiomyocytes	46	ENSG00000185386(MAPK11),ENSG00000053918(KCNQ1),ENSG00000118194(TNNT2),ENSG00000070808(CAMK2A),ENSG00000183023(SLC8A1),ENSG00000114854(TNNC1),ENSG00000156475(PPP2R2B),ENSG00000105605(CACNG7),ENSG00000105851(PIK3CG),ENSG00000198626(RYR2),ENSG00000151067(CACNA1C),ENSG00000144891(AGTR1),ENSG00000135744(AGT),ENSG00000276231(PIK3R6),ENSG00000163399(ATP1A1),ENSG00000075461(CACNG4),ENSG00000159251(ACTC1)…	Circulatory system	75	Organismal Systems	851
Vascular smooth muscle contraction	39	ENSG00000184381(PLA2G6),ENSG00000152402(GUCY1A2),ENSG00000131477(RAMP2),ENSG00000197584(KCNMB2),ENSG00000127129(EDN2),ENSG00000175868(CALCB),ENSG00000107796(ACTA2),ENSG00000243708(PLA2G4B),ENSG00000061918(GUCY1B1),ENSG00000170890(PLA2G1B),ENSG00000105357(MYH14),ENSG00000151067(CACNA1C),ENSG00000144891(AGTR1),ENSG00000135744(AGT),ENSG00000126583(PRKCG),ENSG00000126934(MAP2K2),ENSG00000171873(ADRA1…	Circulatory system	75	Organismal Systems	851
Cardiac muscle contraction	21	ENSG00000118194(TNNT2),ENSG00000183023(SLC8A1),ENSG00000114854(TNNC1),ENSG00000105605(CACNG7),ENSG00000198626(RYR2),ENSG00000151067(CACNA1C),ENSG00000163399(ATP1A1),ENSG00000075461(CACNG4),ENSG00000159251(ACTC1),ENSG00000129991(TNNI3),ENSG00000160471(COX6B2),ENSG00000157445(CACNA2D3),ENSG00000151062(CACNA2D4),ENSG00000074370(ATP2A3),ENSG00000081248(CACNA1S),ENSG00000153956(CACNA2D1),ENSG000001054…	Circulatory system	75	Organismal Systems	851
Th17 cell differentiation	30	ENSG00000185386(MAPK11),ENSG00000198821(CD247),ENSG00000125538(IL1B),ENSG00000170345(FOS),ENSG00000107485(GATA3),ENSG00000110944(IL23A),ENSG00000196083(IL1RAP),ENSG00000109320(NFKB1),ENSG00000107643(MAPK8),ENSG00000172458(IL17D),ENSG00000073861(TBX21),ENSG00000143171(RXRG),ENSG00000077238(IL4R),ENSG00000100385(IL2RB),ENSG00000069667(RORA),ENSG00000104825(NFKBIB),ENSG00000182866(LCK),ENSG000001093…	Immune system	329	Organismal Systems	851
Cytosolic DNA-sensing pathway	16	ENSG00000099817(POLR2E),ENSG00000125538(IL1B),ENSG00000169245(CXCL10),ENSG00000164430(CGAS),ENSG00000109320(NFKB1),ENSG00000124256(ZBP1),ENSG00000171855(IFNB1),ENSG00000197919(IFNA1),ENSG00000185507(IRF7),ENSG00000137752(CASP1),ENSG00000163568(AIM2),ENSG00000104825(NFKBIB),ENSG00000213689(TREX1),ENSG00000161980(POLR3K),ENSG00000100906(NFKBIA),ENSG00000136244(IL6),	Immune system	329	Organismal Systems	851
Intestinal immune network for IgA production	10	ENSG00000101017(CD40),ENSG00000275063(AC233755.1),ENSG00000099866(MADCAM1),ENSG00000102524(TNFSF13B),ENSG00000204287(HLA-DRA),ENSG00000160223(ICOSLG),ENSG00000204252(HLA-DOA),ENSG00000277117(FP565260.3),ENSG00000115232(ITGA4),ENSG00000136244(IL6),	Immune system	329	Organismal Systems	851
Antigen processing and presentation	9	ENSG00000216490(IFI30),ENSG00000163131(CTSS),ENSG00000019582(CD74),ENSG00000173110(HSPA6),ENSG00000126803(HSPA2),ENSG00000204287(HLA-DRA),ENSG00000205809(KLRC2),ENSG00000131467(PSME3),ENSG00000204252(HLA-DOA),	Immune system	329	Organismal Systems	851
Chemokine signaling pathway	44	ENSG00000169245(CXCL10),ENSG00000148082(SHC3),ENSG00000168243(GNG4),ENSG00000129946(SHC2),ENSG00000169248(CXCL11),ENSG00000105851(PIK3CG),ENSG00000163735(CXCL5),ENSG00000109320(NFKB1),ENSG00000100077(GRK3),ENSG00000163739(CXCL1),ENSG00000105647(PIK3R2),ENSG00000276231(PIK3R6),ENSG00000050820(BCAR1),ENSG00000081041(CXCL2),ENSG00000115009(CCL20),ENSG00000186469(GNG2),ENSG00000126353(CCR7),ENSG00000…	Immune system	329	Organismal Systems	851
Hematopoietic cell lineage	28	ENSG00000137070(IL11RA),ENSG00000161638(ITGA5),ENSG00000173762(CD7),ENSG00000125538(IL1B),ENSG00000091409(ITGA6),ENSG00000164400(CSF2),ENSG00000115008(IL1A),ENSG00000182578(CSF1R),ENSG00000012124(CD22),ENSG00000275063(AC233755.1),ENSG00000166825(ANPEP),ENSG00000077238(IL4R),ENSG00000185291(IL3RA),ENSG00000197721(CR1L),ENSG00000213949(ITGA1),ENSG00000158473(CD1D),ENSG00000095752(IL11),ENSG00000196…	Immune system	329	Organismal Systems	851
Fc gamma R-mediated phagocytosis	21	ENSG00000184381(PLA2G6),ENSG00000132970(WASF3),ENSG00000243708(PLA2G4B),ENSG00000145555(MYO10),ENSG00000072694(FCGR2B),ENSG00000275063(AC233755.1),ENSG00000067113(PLPP1),ENSG00000126583(PRKCG),ENSG00000105647(PIK3R2),ENSG00000081237(PTPRC),ENSG00000117461(PIK3R3),ENSG00000134215(VAV3),ENSG00000116711(PLA2G4A),ENSG00000106526(ACTR3C),ENSG00000107242(PIP5K1B),ENSG00000141968(VAV1),ENSG00000106683(L…	Immune system	329	Organismal Systems	851
IL-17 signaling pathway	35	ENSG00000185386(MAPK11),ENSG00000117983(MUC5B),ENSG00000125538(IL1B),ENSG00000170345(FOS),ENSG00000164400(CSF2),ENSG00000169245(CXCL10),ENSG00000100985(MMP9),ENSG00000163735(CXCL5),ENSG00000109320(NFKB1),ENSG00000107643(MAPK8),ENSG00000163739(CXCL1),ENSG00000172458(IL17D),ENSG00000157625(TAB3),ENSG00000081041(CXCL2),ENSG00000115009(CCL20),ENSG00000137745(MMP13),ENSG00000181085(MAPK15),ENSG0000010…	Immune system	329	Organismal Systems	851
NOD-like receptor signaling pathway	55	ENSG00000171552(BCL2L1),ENSG00000087077(TRIP6),ENSG00000185386(MAPK11),ENSG00000179526(SHARPIN),ENSG00000117228(GBP1),ENSG00000125538(IL1B),ENSG00000160703(NLRX1),ENSG00000159110(IFNAR2),ENSG00000023445(BIRC3),ENSG00000135828(RNASEL),ENSG00000167207(NOD2),ENSG00000265972(TXNIP),ENSG00000065243(PKN2),ENSG00000125826(RBCK1),ENSG00000174885(NLRP6),ENSG00000109320(NFKB1),ENSG00000107643(MAPK8),ENSG00…	Immune system	329	Organismal Systems	851
C-type lectin receptor signaling pathway	30	ENSG00000185386(MAPK11),ENSG00000172243(CLEC7A),ENSG00000125538(IL1B),ENSG00000141068(KSR1),ENSG00000110944(IL23A),ENSG00000109320(NFKB1),ENSG00000107643(MAPK8),ENSG00000142867(BCL10),ENSG00000162711(NLRP3),ENSG00000077150(NFKB2),ENSG00000172458(IL17D),ENSG00000105647(PIK3R2),ENSG00000117461(PIK3R3),ENSG00000179388(EGR3),ENSG00000137752(CASP1),ENSG00000169885(CALML6),ENSG00000109339(MAPK10),ENSG0…	Immune system	329	Organismal Systems	851
Leukocyte transendothelial migration	35	ENSG00000184113(CLDN5),ENSG00000185386(MAPK11),ENSG00000261371(PECAM1),ENSG00000179776(CDH5),ENSG00000087245(MMP2),ENSG00000116701(NCF2),ENSG00000100985(MMP9),ENSG00000013297(CLDN11),ENSG00000168036(CTNNB1),ENSG00000163347(CLDN1),ENSG00000159261(CLDN14),ENSG00000165168(CYBB),ENSG00000126583(PRKCG),ENSG00000105647(PIK3R2),ENSG00000050820(BCAR1),ENSG00000102181(CD99L2),ENSG00000090339(ICAM1),ENSG00…	Immune system	329	Organismal Systems	851
T cell receptor signaling pathway	30	ENSG00000185386(MAPK11),ENSG00000198821(CD247),ENSG00000170345(FOS),ENSG00000164400(CSF2),ENSG00000100351(GRAP2),ENSG00000077264(PAK3),ENSG00000109320(NFKB1),ENSG00000107643(MAPK8),ENSG00000142867(BCL10),ENSG00000105647(PIK3R2),ENSG00000081237(PTPRC),ENSG00000126934(MAP2K2),ENSG00000117461(PIK3R3),ENSG00000134215(VAV3),ENSG00000104825(NFKBIB),ENSG00000010810(FYN),ENSG00000182866(LCK),ENSG00000109…	Immune system	329	Organismal Systems	851
B cell receptor signaling pathway	21	ENSG00000170345(FOS),ENSG00000072694(FCGR2B),ENSG00000012124(CD22),ENSG00000275063(AC233755.1),ENSG00000109320(NFKB1),ENSG00000142867(BCL10),ENSG00000105647(PIK3R2),ENSG00000126934(MAP2K2),ENSG00000117461(PIK3R3),ENSG00000134215(VAV3),ENSG00000104825(NFKBIB),ENSG00000169750(RAC3),ENSG00000155629(PIK3AP1),ENSG00000111679(PTPN6),ENSG00000101096(NFATC2),ENSG00000137101(CD72),ENSG00000141968(VAV1),EN…	Immune system	329	Organismal Systems	851
Platelet activation	37	ENSG00000185386(MAPK11),ENSG00000181104(F2R),ENSG00000152402(GUCY1A2),ENSG00000110799(VWF),ENSG00000243708(PLA2G4B),ENSG00000164692(COL1A2),ENSG00000061918(GUCY1B1),ENSG00000095303(PTGS1),ENSG00000105851(PIK3CG),ENSG00000059377(TBXAS1),ENSG00000105647(PIK3R2),ENSG00000276231(PIK3R6),ENSG00000164116(GUCY1A1),ENSG00000117461(PIK3R3),ENSG00000116711(PLA2G4A),ENSG00000010810(FYN),ENSG00000169860(P2RY…	Immune system	329	Organismal Systems	851
Fc epsilon RI signaling pathway	21	ENSG00000185386(MAPK11),ENSG00000164400(CSF2),ENSG00000243708(PLA2G4B),ENSG00000275063(AC233755.1),ENSG00000107643(MAPK8),ENSG00000105647(PIK3R2),ENSG00000108984(MAP2K6),ENSG00000126934(MAP2K2),ENSG00000117461(PIK3R3),ENSG00000134215(VAV3),ENSG00000116711(PLA2G4A),ENSG00000010810(FYN),ENSG00000132965(ALOX5AP),ENSG00000109339(MAPK10),ENSG00000188130(MAPK12),ENSG00000169750(RAC3),ENSG00000043462(LC…	Immune system	329	Organismal Systems	851
Toll-like receptor signaling pathway	35	ENSG00000185386(MAPK11),ENSG00000101017(CD40),ENSG00000125538(IL1B),ENSG00000129988(LBP),ENSG00000170345(FOS),ENSG00000159110(IFNAR2),ENSG00000169245(CXCL10),ENSG00000137462(TLR2),ENSG00000118785(SPP1),ENSG00000169248(CXCL11),ENSG00000109320(NFKB1),ENSG00000107643(MAPK8),ENSG00000105647(PIK3R2),ENSG00000108984(MAP2K6),ENSG00000126934(MAP2K2),ENSG00000171855(IFNB1),ENSG00000197919(IFNA1),ENSG00000…	Immune system	329	Organismal Systems	851
Complement and coagulation cascades	33	ENSG00000000971(CFH),ENSG00000176919(C8G),ENSG00000106366(SERPINE1),ENSG00000181104(F2R),ENSG00000178726(THBD),ENSG00000110799(VWF),ENSG00000099937(SERPIND1),ENSG00000106804(C5),ENSG00000115718(PROC),ENSG00000184500(PROS1),ENSG00000197766(CFD),ENSG00000244731(C4A),ENSG00000175899(A2M),ENSG00000116785(CFHR3),ENSG00000125730(C3),ENSG00000243649(CFB),ENSG00000168398(BDKRB2),ENSG00000120885(CLU),ENSG…	Immune system	329	Organismal Systems	851
Th1 and Th2 cell differentiation	25	ENSG00000185386(MAPK11),ENSG00000198821(CD247),ENSG00000170345(FOS),ENSG00000107485(GATA3),ENSG00000168214(RBPJ),ENSG00000109320(NFKB1),ENSG00000107643(MAPK8),ENSG00000081985(IL12RB2),ENSG00000184384(MAML2),ENSG00000020633(RUNX3),ENSG00000073861(TBX21),ENSG00000077238(IL4R),ENSG00000100385(IL2RB),ENSG00000104825(NFKBIB),ENSG00000182866(LCK),ENSG00000109339(MAPK10),ENSG00000147168(IL2RG),ENSG00000…	Immune system	329	Organismal Systems	851
RIG-I-like receptor signaling pathway	17	ENSG00000185386(MAPK11),ENSG00000177047(IFNW1),ENSG00000160703(NLRX1),ENSG00000169245(CXCL10),ENSG00000109320(NFKB1),ENSG00000107643(MAPK8),ENSG00000171855(IFNB1),ENSG00000101695(RNF125),ENSG00000197919(IFNA1),ENSG00000185507(IRF7),ENSG00000104825(NFKBIB),ENSG00000102871(TRADD),ENSG00000109339(MAPK10),ENSG00000188130(MAPK12),ENSG00000169429(CXCL8),ENSG00000100906(NFKBIA),ENSG00000156711(MAPK13),	Immune system	329	Organismal Systems	851
Natural killer cell mediated cytotoxicity	27	ENSG00000198821(CD247),ENSG00000164400(CSF2),ENSG00000159110(IFNAR2),ENSG00000148082(SHC3),ENSG00000129946(SHC2),ENSG00000275063(AC233755.1),ENSG00000108622(ICAM2),ENSG00000126583(PRKCG),ENSG00000105647(PIK3R2),ENSG00000126934(MAP2K2),ENSG00000171855(IFNB1),ENSG00000090339(ICAM1),ENSG00000197919(IFNA1),ENSG00000117461(PIK3R3),ENSG00000134215(VAV3),ENSG00000010810(FYN),ENSG00000111981(ULBP1),ENSG0…	Immune system	329	Organismal Systems	851
Neutrophil extracellular trap formation	71	ENSG00000185386(MAPK11),ENSG00000172243(CLEC7A),ENSG00000110799(VWF),ENSG00000106804(C5),ENSG00000184678(H2BC21),ENSG00000158406(H4C8),ENSG00000116701(NCF2),ENSG00000197903(H2BC12),ENSG00000272196(H2AC19),ENSG00000137462(TLR2),ENSG00000278828(H3C10),ENSG00000197238(H4C11),ENSG00000171051(FPR1),ENSG00000275063(AC233755.1),ENSG00000277745(H2AB3),ENSG00000196866(H2AC7),ENSG00000273542(H4C12),ENSG000…	Immune system	329	Organismal Systems	851
GnRH signaling pathway	24	ENSG00000185386(MAPK11),ENSG00000087245(MMP2),ENSG00000243708(PLA2G4B),ENSG00000070808(CAMK2A),ENSG00000147437(GNRH1),ENSG00000146648(EGFR),ENSG00000151067(CACNA1C),ENSG00000107643(MAPK8),ENSG00000108984(MAP2K6),ENSG00000126934(MAP2K2),ENSG00000109163(GNRHR),ENSG00000169885(CALML6),ENSG00000116711(PLA2G4A),ENSG00000101333(PLCB4),ENSG00000109339(MAPK10),ENSG00000188130(MAPK12),ENSG00000137841(PLCB…	Endocrine system	294	Organismal Systems	851
Thyroid hormone signaling pathway	32	ENSG00000159200(RCAN1),ENSG00000144893(MED12L),ENSG00000108773(KAT2A),ENSG00000115556(PLCD4),ENSG00000204301(NOTCH4),ENSG00000211448(DIO2),ENSG00000125378(BMP4),ENSG00000168036(CTNNB1),ENSG00000172348(RCAN2),ENSG00000126583(PRKCG),ENSG00000105647(PIK3R2),ENSG00000163399(ATP1A1),ENSG00000126934(MAP2K2),ENSG00000147100(SLC16A2),ENSG00000143171(RXRG),ENSG00000117461(PIK3R3),ENSG00000211452(DIO1),ENS…	Endocrine system	294	Organismal Systems	851
Progesterone-mediated oocyte maturation	24	ENSG00000185386(MAPK11),ENSG00000147082(CCNB3),ENSG00000072133(RPS6KA6),ENSG00000123374(CDK2),ENSG00000164109(MAD2L1),ENSG00000170312(CDK1),ENSG00000107643(MAPK8),ENSG00000176248(ANAPC2),ENSG00000169679(BUB1),ENSG00000105647(PIK3R2),ENSG00000117461(PIK3R3),ENSG00000164162(ANAPC10),ENSG00000109339(MAPK10),ENSG00000188130(MAPK12),ENSG00000072786(STK10),ENSG00000164742(ADCY1),ENSG00000177189(RPS6KA3…	Endocrine system	294	Organismal Systems	851
Prolactin signaling pathway	22	ENSG00000185386(MAPK11),ENSG00000170345(FOS),ENSG00000180008(SOCS4),ENSG00000148082(SHC3),ENSG00000129946(SHC2),ENSG00000120833(SOCS2),ENSG00000109320(NFKB1),ENSG00000107643(MAPK8),ENSG00000105647(PIK3R2),ENSG00000126934(MAP2K2),ENSG00000117461(PIK3R3),ENSG00000180176(TH),ENSG00000109339(MAPK10),ENSG00000188130(MAPK12),ENSG00000110092(CCND1),ENSG00000114737(CISH),ENSG00000082701(GSK3B),ENSG000001…	Endocrine system	294	Organismal Systems	851
Parathyroid hormone synthesis, secretion and action	30	ENSG00000109062(SLC9A3R1),ENSG00000131183(SLC34A1),ENSG00000170345(FOS),ENSG00000107485(GATA3),ENSG00000008516(MMP25),ENSG00000146648(EGFR),ENSG00000126583(PRKCG),ENSG00000087494(PTHLH),ENSG00000105650(PDE4C),ENSG00000143171(RXRG),ENSG00000137745(MMP13),ENSG00000153234(NR4A2),ENSG00000171791(BCL2),ENSG00000160801(PTH1R),ENSG00000132694(ARHGEF11),ENSG00000242252(BGLAP),ENSG00000101333(PLCB4),ENSG0…	Endocrine system	294	Organismal Systems	851
Growth hormone synthesis, secretion and action	32	ENSG00000185386(MAPK11),ENSG00000170345(FOS),ENSG00000148082(SHC3),ENSG00000129946(SHC2),ENSG00000120833(SOCS2),ENSG00000151067(CACNA1C),ENSG00000107643(MAPK8),ENSG00000126583(PRKCG),ENSG00000105647(PIK3R2),ENSG00000108984(MAP2K6),ENSG00000050820(BCAR1),ENSG00000126934(MAP2K2),ENSG00000133124(IRS4),ENSG00000117461(PIK3R3),ENSG00000101333(PLCB4),ENSG00000109339(MAPK10),ENSG00000188130(MAPK12),ENSG…	Endocrine system	294	Organismal Systems	851
Thyroid hormone synthesis	18	ENSG00000211445(GPX3),ENSG00000126583(PRKCG),ENSG00000163399(ATP1A1),ENSG00000125482(TTF1),ENSG00000091137(SLC26A4),ENSG00000101333(PLCB4),ENSG00000137841(PLCB2),ENSG00000060566(CREB3L3),ENSG00000233276(GPX1),ENSG00000118271(TTR),ENSG00000140279(DUOX2),ENSG00000164742(ADCY1),ENSG00000163631(ALB),ENSG00000105409(ATP1A3),ENSG00000137731(FXYD2),ENSG00000042832(TG),ENSG00000162104(ADCY9),ENSG00000018…	Endocrine system	294	Organismal Systems	851
Renin secretion	26	ENSG00000123360(PDE1B),ENSG00000152402(GUCY1A2),ENSG00000125384(PTGER2),ENSG00000171522(PTGER4),ENSG00000127129(EDN2),ENSG00000061918(GUCY1B1),ENSG00000163485(ADORA1),ENSG00000240583(AQP1),ENSG00000151067(CACNA1C),ENSG00000144891(AGTR1),ENSG00000135744(AGT),ENSG00000123700(KCNJ2),ENSG00000164116(GUCY1A1),ENSG00000169885(CALML6),ENSG00000175206(NPPA),ENSG00000101333(PLCB4),ENSG00000137841(PLCB2),E…	Endocrine system	294	Organismal Systems	851
Aldosterone synthesis and secretion	30	ENSG00000183049(CAMK1D),ENSG00000147465(STAR),ENSG00000070808(CAMK2A),ENSG00000169427(KCNK9),ENSG00000151067(CACNA1C),ENSG00000144891(AGTR1),ENSG00000135744(AGT),ENSG00000126583(PRKCG),ENSG00000163399(ATP1A1),ENSG00000157087(ATP2B2),ENSG00000153234(NR4A2),ENSG00000169885(CALML6),ENSG00000152495(CAMK4),ENSG00000175206(NPPA),ENSG00000101333(PLCB4),ENSG00000137841(PLCB2),ENSG00000186642(PDE2A),ENSG0…	Endocrine system	294	Organismal Systems	851
Insulin signaling pathway	35	ENSG00000164776(PHKG1),ENSG00000180008(SOCS4),ENSG00000095637(SORBS1),ENSG00000100889(PCK2),ENSG00000148082(SHC3),ENSG00000156510(HKDC1),ENSG00000129946(SHC2),ENSG00000119729(RHOQ),ENSG00000120833(SOCS2),ENSG00000068976(PYGM),ENSG00000151247(EIF4E),ENSG00000107643(MAPK8),ENSG00000105647(PIK3R2),ENSG00000188191(PRKAR1B),ENSG00000126934(MAP2K2),ENSG00000076555(ACACB),ENSG00000109819(PPARGC1A),ENSG0…	Endocrine system	294	Organismal Systems	851
Ovarian steroidogenesis	13	ENSG00000134716(CYP2J2),ENSG00000243708(PLA2G4B),ENSG00000147465(STAR),ENSG00000116711(PLA2G4A),ENSG00000119673(ACOT2),ENSG00000164742(ADCY1),ENSG00000073756(PTGS2),ENSG00000184227(ACOT1),ENSG00000196139(AKR1C3),ENSG00000138061(CYP1B1),ENSG00000153162(BMP6),ENSG00000162104(ADCY9),ENSG00000140465(CYP1A1),	Endocrine system	294	Organismal Systems	851
Regulation of lipolysis in adipocytes	20	ENSG00000279688(AQP7P3),ENSG00000166819(PLIN1),ENSG00000095303(PTGS1),ENSG00000163485(ADORA1),ENSG00000105647(PIK3R2),ENSG00000133124(IRS4),ENSG00000117461(PIK3R3),ENSG00000170323(FABP4),ENSG00000175206(NPPA),ENSG00000043591(ADRB1),ENSG00000164742(ADCY1),ENSG00000073756(PTGS2),ENSG00000079435(LIPE),ENSG00000169418(NPR1),ENSG00000127955(GNAI1),ENSG00000185532(PRKG1),ENSG00000171608(PIK3CD),ENSG000…	Endocrine system	294	Organismal Systems	851
Relaxin signaling pathway	40	ENSG00000185386(MAPK11),ENSG00000188153(COL4A5),ENSG00000007171(NOS2),ENSG00000170345(FOS),ENSG00000087245(MMP2),ENSG00000107796(ACTA2),ENSG00000148082(SHC3),ENSG00000164692(COL1A2),ENSG00000168243(GNG4),ENSG00000129946(SHC2),ENSG00000100985(MMP9),ENSG00000173511(VEGFB),ENSG00000146648(EGFR),ENSG00000109320(NFKB1),ENSG00000107643(MAPK8),ENSG00000105647(PIK3R2),ENSG00000126934(MAP2K2),ENSG00000089…	Endocrine system	294	Organismal Systems	851
Cortisol synthesis and secretion	16	ENSG00000147465(STAR),ENSG00000151067(CACNA1C),ENSG00000144891(AGTR1),ENSG00000182255(KCNA4),ENSG00000135744(AGT),ENSG00000101333(PLCB4),ENSG00000137841(PLCB2),ENSG00000060566(CREB3L3),ENSG00000164742(ADCY1),ENSG00000144959(NCEH1),ENSG00000082482(KCNK2),ENSG00000081248(CACNA1S),ENSG00000100346(CACNA1I),ENSG00000185630(PBX1),ENSG00000162104(ADCY9),ENSG00000123358(NR4A1),	Endocrine system	294	Organismal Systems	851
Renin-angiotensin system	5	ENSG00000064601(CTSA),ENSG00000144891(AGTR1),ENSG00000135744(AGT),ENSG00000166825(ANPEP),ENSG00000138792(ENPEP),	Endocrine system	294	Organismal Systems	851
Adipocytokine signaling pathway	22	ENSG00000103740(ACSBG1),ENSG00000068366(ACSL4),ENSG00000116678(LEPR),ENSG00000100889(PCK2),ENSG00000109320(NFKB1),ENSG00000107643(MAPK8),ENSG00000164398(ACSL6),ENSG00000076555(ACACB),ENSG00000109819(PPARGC1A),ENSG00000133124(IRS4),ENSG00000143171(RXRG),ENSG00000104825(NFKBIB),ENSG00000102871(TRADD),ENSG00000130377(ACSBG2),ENSG00000109339(MAPK10),ENSG00000135218(CD36),ENSG00000205560(CPT1B),ENSG00…	Endocrine system	294	Organismal Systems	851
Oxytocin signaling pathway	50	ENSG00000159200(RCAN1),ENSG00000152402(GUCY1A2),ENSG00000183049(CAMK1D),ENSG00000170345(FOS),ENSG00000243708(PLA2G4B),ENSG00000184185(KCNJ12),ENSG00000070808(CAMK2A),ENSG00000061918(GUCY1B1),ENSG00000146648(EGFR),ENSG00000105605(CACNG7),ENSG00000105851(PIK3CG),ENSG00000198626(RYR2),ENSG00000151067(CACNA1C),ENSG00000126583(PRKCG),ENSG00000123700(KCNJ2),ENSG00000276231(PIK3R6),ENSG00000126934(MAP2K…	Endocrine system	294	Organismal Systems	851
Insulin secretion	25	ENSG00000176406(RIMS2),ENSG00000197584(KCNMB2),ENSG00000070808(CAMK2A),ENSG00000159224(GIP),ENSG00000198626(RYR2),ENSG00000151067(CACNA1C),ENSG00000126583(PRKCG),ENSG00000163399(ATP1A1),ENSG00000101333(PLCB4),ENSG00000137841(PLCB2),ENSG00000080709(KCNN2),ENSG00000060566(CREB3L3),ENSG00000164742(ADCY1),ENSG00000139515(PDX1),ENSG00000081248(CACNA1S),ENSG00000105409(ATP1A3),ENSG00000105642(KCNN1),EN…	Endocrine system	294	Organismal Systems	851
Estrogen signaling pathway	34	ENSG00000170345(FOS),ENSG00000087245(MMP2),ENSG00000131738(KRT33B),ENSG00000148082(SHC3),ENSG00000164850(GPER1),ENSG00000163235(TGFA),ENSG00000129946(SHC2),ENSG00000100985(MMP9),ENSG00000146648(EGFR),ENSG00000171446(KRT27),ENSG00000173110(HSPA6),ENSG00000171403(KRT9),ENSG00000108759(KRT32),ENSG00000105647(PIK3R2),ENSG00000126934(MAP2K2),ENSG00000136928(GABBR2),ENSG00000117461(PIK3R3),ENSG00000169…	Endocrine system	294	Organismal Systems	851
Glucagon signaling pathway	17	ENSG00000164776(PHKG1),ENSG00000166800(LDHAL6A),ENSG00000100889(PCK2),ENSG00000070808(CAMK2A),ENSG00000164708(PGAM2),ENSG00000171989(LDHAL6B),ENSG00000068976(PYGM),ENSG00000076555(ACACB),ENSG00000109819(PPARGC1A),ENSG00000169885(CALML6),ENSG00000101333(PLCB4),ENSG00000137841(PLCB2),ENSG00000060566(CREB3L3),ENSG00000224960(PPP4R3C),ENSG00000102893(PHKB),ENSG00000205560(CPT1B),ENSG00000130957(FBP2),	Endocrine system	294	Organismal Systems	851
PPAR signaling pathway	26	ENSG00000279688(AQP7P3),ENSG00000103740(ACSBG1),ENSG00000068366(ACSL4),ENSG00000166819(PLIN1),ENSG00000095637(SORBS1),ENSG00000167772(ANGPTL4),ENSG00000100889(PCK2),ENSG00000164398(ACSL6),ENSG00000147872(PLIN2),ENSG00000143171(RXRG),ENSG00000170323(FABP4),ENSG00000025434(NR1H3),ENSG00000130377(ACSBG2),ENSG00000167676(PLIN4),ENSG00000196611(MMP1),ENSG00000121769(FABP3),ENSG00000175445(LPL),ENSG000…	Endocrine system	294	Organismal Systems	851
Melanogenesis	30	ENSG00000138795(LEF1),ENSG00000148737(TCF7L2),ENSG00000085741(WNT11),ENSG00000070808(CAMK2A),ENSG00000168036(CTNNB1),ENSG00000152284(TCF7L1),ENSG00000126583(PRKCG),ENSG00000111186(WNT5B),ENSG00000180340(FZD2),ENSG00000126934(MAP2K2),ENSG00000169885(CALML6),ENSG00000080166(DCT),ENSG00000143816(WNT9A),ENSG00000101333(PLCB4),ENSG00000137841(PLCB2),ENSG00000060566(CREB3L3),ENSG00000087258(GNAO1),ENSG…	Endocrine system	294	Organismal Systems	851
GnRH secretion	21	ENSG00000170498(KISS1),ENSG00000118785(SPP1),ENSG00000164850(GPER1),ENSG00000147437(GNRH1),ENSG00000099822(HCN2),ENSG00000151067(CACNA1C),ENSG00000116014(KISS1R),ENSG00000126583(PRKCG),ENSG00000105647(PIK3R2),ENSG00000126934(MAP2K2),ENSG00000136928(GABBR2),ENSG00000117461(PIK3R3),ENSG00000101333(PLCB4),ENSG00000137841(PLCB2),ENSG00000080709(KCNN2),ENSG00000081248(CACNA1S),ENSG00000100346(CACNA1I)…	Endocrine system	294	Organismal Systems	851
Axon guidance	67	ENSG00000153993(SEMA3D),ENSG00000076356(PLXNA2),ENSG00000182580(EPHB3),ENSG00000070808(CAMK2A),ENSG00000187122(SLIT1),ENSG00000196189(SEMA4A),ENSG00000184347(SLIT3),ENSG00000075223(SEMA3C),ENSG00000138623(SEMA7A),ENSG00000196220(SRGAP3),ENSG00000077264(PAK3),ENSG00000128594(LRRC4),ENSG00000099617(EFNA2),ENSG00000084112(SSH1),ENSG00000116106(EPHA4),ENSG00000143590(EFNA3),ENSG00000105647(PIK3R2),EN…	Development and regeneration	104	Organismal Systems	851
Osteoclast differentiation	42	ENSG00000198053(SIRPA),ENSG00000185386(MAPK11),ENSG00000125538(IL1B),ENSG00000170345(FOS),ENSG00000159110(IFNAR2),ENSG00000115008(IL1A),ENSG00000116701(NCF2),ENSG00000182578(CSF1R),ENSG00000072694(FCGR2B),ENSG00000109320(NFKB1),ENSG00000107643(MAPK8),ENSG00000077150(NFKB2),ENSG00000105647(PIK3R2),ENSG00000108984(MAP2K6),ENSG00000171855(IFNB1),ENSG00000164761(TNFRSF11B),ENSG00000115641(FHL2),ENSG0…	Development and regeneration	104	Organismal Systems	851
Inflammatory mediator regulation of TRP channels	41	ENSG00000184381(PLA2G6),ENSG00000134716(CYP2J2),ENSG00000185386(MAPK11),ENSG00000135914(HTR2B),ENSG00000125538(IL1B),ENSG00000125384(PTGER2),ENSG00000110881(ASIC1),ENSG00000171522(PTGER4),ENSG00000243708(PLA2G4B),ENSG00000070808(CAMK2A),ENSG00000144481(TRPM8),ENSG00000196083(IL1RAP),ENSG00000111199(TRPV4),ENSG00000107643(MAPK8),ENSG00000126583(PRKCG),ENSG00000105647(PIK3R2),ENSG00000108984(MAP2K6…	Sensory system	88	Organismal Systems	851
Taste transduction	24	ENSG00000169432(SCN9A),ENSG00000054179(ENTPD2),ENSG00000123360(PDE1B),ENSG00000136531(SCN2A),ENSG00000169962(TAS1R3),ENSG00000151067(CACNA1C),ENSG00000185933(CALHM1),ENSG00000127366(TAS2R5),ENSG00000136928(GABBR2),ENSG00000135312(HTR1B),ENSG00000111319(SCNN1A),ENSG00000169860(P2RY1),ENSG00000101333(PLCB4),ENSG00000137841(PLCB2),ENSG00000151834(GABRA2),ENSG00000179546(HTR1D),ENSG00000154678(PDE1C)…	Sensory system	88	Organismal Systems	851
Phototransduction	7	ENSG00000074621(SLC24A1),ENSG00000134183(GNAT2),ENSG00000070729(CNGB1),ENSG00000133256(PDE6B),ENSG00000185527(PDE6G),ENSG00000169885(CALML6),ENSG00000109047(RCVRN),	Sensory system	88	Organismal Systems	851
Olfactory transduction	25	ENSG00000177212(OR2T33),ENSG00000123360(PDE1B),ENSG00000177462(OR2T8),ENSG00000070808(CAMK2A),ENSG00000183023(SLC8A1),ENSG00000070729(CNGB1),ENSG00000165202(OR1Q1),ENSG00000100077(GRK3),ENSG00000132259(CNGA4),ENSG00000183251(OR51B4),ENSG00000187080(OR2AK2),ENSG00000169885(CALML6),ENSG00000188124(OR2AG2),ENSG00000153230(OR14K1),ENSG00000186642(PDE2A),ENSG00000116741(RGS2),ENSG00000154678(PDE1C),EN…	Sensory system	88	Organismal Systems	851
Vasopressin-regulated water reabsorption	6	ENSG00000242173(ARHGDIG),ENSG00000126895(AVPR2),ENSG00000185236(RAB11B),ENSG00000060566(CREB3L3),ENSG00000158560(DYNC1I1),ENSG00000162104(ADCY9),	Excretory system	34	Organismal Systems	851
Proximal tubule bicarbonate reclamation	7	ENSG00000100889(PCK2),ENSG00000183048(SLC25A10),ENSG00000240583(AQP1),ENSG00000163399(ATP1A1),ENSG00000105409(ATP1A3),ENSG00000137731(FXYD2),ENSG00000018625(ATP1A2),	Excretory system	34	Organismal Systems	851
Aldosterone-regulated sodium reabsorption	10	ENSG00000049759(NEDD4L),ENSG00000126583(PRKCG),ENSG00000105647(PIK3R2),ENSG00000163399(ATP1A1),ENSG00000117461(PIK3R3),ENSG00000111319(SCNN1A),ENSG00000105409(ATP1A3),ENSG00000137731(FXYD2),ENSG00000171608(PIK3CD),ENSG00000018625(ATP1A2),	Excretory system	34	Organismal Systems	851
Endocrine and other factor-regulated calcium reabsorption	15	ENSG00000183023(SLC8A1),ENSG00000126583(PRKCG),ENSG00000168398(BDKRB2),ENSG00000163399(ATP1A1),ENSG00000157087(ATP2B2),ENSG00000160801(PTH1R),ENSG00000101333(PLCB4),ENSG00000137841(PLCB2),ENSG00000111424(VDR),ENSG00000104327(CALB1),ENSG00000105409(ATP1A3),ENSG00000137731(FXYD2),ENSG00000162104(ADCY9),ENSG00000018625(ATP1A2),ENSG00000070961(ATP2B1),	Excretory system	34	Organismal Systems	851
Collecting duct acid secretion	6	ENSG00000184908(CLCNKB),ENSG00000171130(ATP6V0E2),ENSG00000143882(ATP6V1C2),ENSG00000105929(ATP6V0A4),ENSG00000110719(TCIRG1),ENSG00000159720(ATP6V0D1),	Excretory system	34	Organismal Systems	851
Circadian rhythm	5	ENSG00000126368(NR1D1),ENSG00000283900(TPTEP2-CSNK1E),ENSG00000198963(RORB),ENSG00000069667(RORA),ENSG00000170485(NPAS2),	Environmental adaptation	65	Organismal Systems	851
Circadian entrainment	29	ENSG00000152402(GUCY1A2),ENSG00000170345(FOS),ENSG00000070808(CAMK2A),ENSG00000168243(GNG4),ENSG00000061918(GUCY1B1),ENSG00000198626(RYR2),ENSG00000151067(CACNA1C),ENSG00000126583(PRKCG),ENSG00000273079(GRIN2B),ENSG00000196218(RYR1),ENSG00000089250(NOS1),ENSG00000186469(GNG2),ENSG00000164116(GUCY1A1),ENSG00000169885(CALML6),ENSG00000114450(GNB4),ENSG00000101333(PLCB4),ENSG00000137841(PLCB2),ENSG0…	Environmental adaptation	65	Organismal Systems	851
Thermogenesis	34	ENSG00000185386(MAPK11),ENSG00000072133(RPS6KA6),ENSG00000178057(NDUFAF3),ENSG00000068366(ACSL4),ENSG00000166819(PLIN1),ENSG00000128609(NDUFA5),ENSG00000164398(ACSL6),ENSG00000164182(NDUFAF2),ENSG00000115548(KDM3A),ENSG00000109819(PPARGC1A),ENSG00000082014(SMARCD3),ENSG00000162377(COA7),ENSG00000116985(BMP8B),ENSG00000164258(NDUFS4),ENSG00000175206(NPPA),ENSG00000198899(MT-ATP6),ENSG00000077463(S…	Environmental adaptation	65	Organismal Systems	851
Regulation of actin cytoskeleton	62	ENSG00000168539(CHRM1),ENSG00000181104(F2R),ENSG00000156427(FGF18),ENSG00000129675(ARHGEF6),ENSG00000161638(ITGA5),ENSG00000091409(ITGA6),ENSG00000139734(DIAPH3),ENSG00000140285(FGF7),ENSG00000144668(ITGA9),ENSG00000105357(MYH14),ENSG00000146648(EGFR),ENSG00000077264(PAK3),ENSG00000084112(SSH1),ENSG00000184574(LPAR5),ENSG00000170962(PDGFD),ENSG00000105647(PIK3R2),ENSG00000070388(FGF22),ENSG000001…	Cell motility	62	Cellular Processes	438
p53 signaling pathway	29	ENSG00000171552(BCL2L1),ENSG00000120868(APAF1),ENSG00000106366(SERPINE1),ENSG00000172667(ZMAT3),ENSG00000115129(TP53I3),ENSG00000206075(SERPINB5),ENSG00000123374(CDK2),ENSG00000134574(DDB2),ENSG00000112378(PERP),ENSG00000149212(SESN3),ENSG00000164054(SHISA5),ENSG00000170312(CDK1),ENSG00000078900(TP73),ENSG00000171848(RRM2),ENSG00000175305(CCNE2),ENSG00000177519(RPRM),ENSG00000171791(BCL2),ENSG000…	Cell growth and death	154	Cellular Processes	438
Apoptosis	37	ENSG00000171552(BCL2L1),ENSG00000120868(APAF1),ENSG00000108387(SEPTIN4),ENSG00000153094(BCL2L11),ENSG00000163629(PTPN13),ENSG00000140379(BCL2A1),ENSG00000170345(FOS),ENSG00000136943(CTSV),ENSG00000163131(CTSS),ENSG00000023445(BIRC3),ENSG00000172543(CTSW),ENSG00000138794(CASP6),ENSG00000143384(MCL1),ENSG00000109320(NFKB1),ENSG00000107643(MAPK8),ENSG00000105647(PIK3R2),ENSG00000126934(MAP2K2),ENSG0…	Cell growth and death	154	Cellular Processes	438
Oocyte meiosis	26	ENSG00000185386(MAPK11),ENSG00000072133(RPS6KA6),ENSG00000123374(CDK2),ENSG00000164109(MAD2L1),ENSG00000070808(CAMK2A),ENSG00000112029(FBXO5),ENSG00000170312(CDK1),ENSG00000176248(ANAPC2),ENSG00000169679(BUB1),ENSG00000156509(FBXO43),ENSG00000175305(CCNE2),ENSG00000169885(CALML6),ENSG00000164162(ANAPC10),ENSG00000113575(PPP2CA),ENSG00000188130(MAPK12),ENSG00000077935(SMC1B),ENSG00000164742(ADCY1)…	Cell growth and death	154	Cellular Processes	438
Ferroptosis	11	ENSG00000167468(GPX4),ENSG00000068366(ACSL4),ENSG00000100292(HMOX1),ENSG00000164398(ACSL6),ENSG00000165168(CYBB),ENSG00000087086(FTL),ENSG00000047457(CP),ENSG00000104635(SLC39A14),ENSG00000123983(ACSL3),ENSG00000091513(TF),ENSG00000072274(TFRC),	Cell growth and death	154	Cellular Processes	438
Cellular senescence	42	ENSG00000185386(MAPK11),ENSG00000134954(ETS1),ENSG00000106366(SERPINE1),ENSG00000183814(LIN9),ENSG00000147082(CCNB3),ENSG00000115008(IL1A),ENSG00000123374(CDK2),ENSG00000111199(TRPV4),ENSG00000170312(CDK1),ENSG00000109320(NFKB1),ENSG00000105647(PIK3R2),ENSG00000108984(MAP2K6),ENSG00000126934(MAP2K2),ENSG00000175305(CCNE2),ENSG00000117461(PIK3R3),ENSG00000169885(CALML6),ENSG00000105810(CDK6),ENSG0…	Cell growth and death	154	Cellular Processes	438
Necroptosis	41	ENSG00000179526(SHARPIN),ENSG00000125538(IL1B),ENSG00000159110(IFNAR2),ENSG00000115008(IL1A),ENSG00000023445(BIRC3),ENSG00000243708(PLA2G4B),ENSG00000272196(H2AC19),ENSG00000070808(CAMK2A),ENSG00000277745(H2AB3),ENSG00000196866(H2AC7),ENSG00000125826(RBCK1),ENSG00000164695(CHMP4C),ENSG00000068976(PYGM),ENSG00000107643(MAPK8),ENSG00000180573(H2AC6),ENSG00000162711(NLRP3),ENSG00000165168(CYBB),ENSG…	Cell growth and death	154	Cellular Processes	438
Cell cycle	28	ENSG00000147082(CCNB3),ENSG00000123374(CDK2),ENSG00000164109(MAD2L1),ENSG00000112742(TTK),ENSG00000170312(CDK1),ENSG00000176248(ANAPC2),ENSG00000169679(BUB1),ENSG00000079335(CDC14A),ENSG00000175305(CCNE2),ENSG00000164162(ANAPC10),ENSG00000105810(CDK6),ENSG00000116717(GADD45A),ENSG00000080839(RBL1),ENSG00000147889(CDKN2A),ENSG00000099860(GADD45B),ENSG00000077935(SMC1B),ENSG00000156970(BUB1B),ENSG0…	Cell growth and death	154	Cellular Processes	438
Tight junction	41	ENSG00000184113(CLDN5),ENSG00000049759(NEDD4L),ENSG00000109062(SLC9A3R1),ENSG00000095203(EPB41L4B),ENSG00000119139(TJP2),ENSG00000156475(PPP2R2B),ENSG00000105357(MYH14),ENSG00000013297(CLDN11),ENSG00000163347(CLDN1),ENSG00000107643(MAPK8),ENSG00000082458(DLG3),ENSG00000159261(CLDN14),ENSG00000001626(CFTR),ENSG00000069869(NEDD4),ENSG00000105289(TJP3),ENSG00000124171(PARD6B),ENSG00000130545(CRB3),E…	Cellular community - eukaryotes	184	Cellular Processes	438
Adherens junction	20	ENSG00000132970(WASF3),ENSG00000138795(LEF1),ENSG00000095637(SORBS1),ENSG00000117155(SSX2IP),ENSG00000148737(TCF7L2),ENSG00000124216(SNAI1),ENSG00000151422(FER),ENSG00000146648(EGFR),ENSG00000168036(CTNNB1),ENSG00000152284(TCF7L1),ENSG00000143217(NECTIN4),ENSG00000010810(FYN),ENSG00000127329(PTPRB),ENSG00000183230(CTNNA3),ENSG00000169750(RAC3),ENSG00000081059(TCF7),ENSG00000175866(BAIAP2),ENSG000…	Cellular community - eukaryotes	184	Cellular Processes	438
Signaling pathways regulating pluripotency of stem cells	48	ENSG00000185386(MAPK11),ENSG00000008083(JARID2),ENSG00000085741(WNT11),ENSG00000071564(TCF3),ENSG00000105880(DLX5),ENSG00000123612(ACVR1C),ENSG00000016082(ISL1),ENSG00000125378(BMP4),ENSG00000115738(ID2),ENSG00000163083(INHBB),ENSG00000168036(CTNNB1),ENSG00000139269(INHBE),ENSG00000105647(PIK3R2),ENSG00000111186(WNT5B),ENSG00000180340(FZD2),ENSG00000135111(TBX3),ENSG00000126934(MAP2K2),ENSG000000…	Cellular community - eukaryotes	184	Cellular Processes	438
Gap junction	24	ENSG00000135914(HTR2B),ENSG00000152402(GUCY1A2),ENSG00000061918(GUCY1B1),ENSG00000149295(DRD2),ENSG00000146648(EGFR),ENSG00000170312(CDK1),ENSG00000170962(PDGFD),ENSG00000126583(PRKCG),ENSG00000126934(MAP2K2),ENSG00000164116(GUCY1A1),ENSG00000101333(PLCB4),ENSG00000137841(PLCB2),ENSG00000043591(ADRB1),ENSG00000164742(ADCY1),ENSG00000167552(TUBA1A),ENSG00000104833(TUBB4A),ENSG00000152822(GRM1),ENS…	Cellular community - eukaryotes	184	Cellular Processes	438
Focal adhesion	73	ENSG00000196878(LAMB3),ENSG00000188153(COL4A5),ENSG00000161638(ITGA5),ENSG00000196924(FLNA),ENSG00000186340(THBS2),ENSG00000130702(LAMA5),ENSG00000110799(VWF),ENSG00000091409(ITGA6),ENSG00000023445(BIRC3),ENSG00000144668(ITGA9),ENSG00000118785(SPP1),ENSG00000053747(LAMA3),ENSG00000148082(SHC3),ENSG00000164692(COL1A2),ENSG00000129946(SHC2),ENSG00000163359(COL6A3),ENSG00000173511(VEGFB),ENSG0000014…	Cellular community - eukaryotes	184	Cellular Processes	438
Lysosome	34	ENSG00000109323(MANBA),ENSG00000064601(CTSA),ENSG00000136943(CTSV),ENSG00000163131(CTSS),ENSG00000172543(CTSW),ENSG00000103723(AP3B2),ENSG00000162511(LAPTM5),ENSG00000127415(IDUA),ENSG00000102805(CLN5),ENSG00000165102(HGSNAT),ENSG00000213983(AP1G2),ENSG00000107331(ABCA2),ENSG00000104763(ASAH1),ENSG00000188603(CLN3),ENSG00000078081(LAMP3),ENSG00000179163(FUCA1),ENSG00000105929(ATP6V0A4),ENSG000001…	Transport and catabolism	133	Cellular Processes	438
Phagosome	31	ENSG00000172243(CLEC7A),ENSG00000161638(ITGA5),ENSG00000186340(THBS2),ENSG00000163131(CTSS),ENSG00000116701(NCF2),ENSG00000137462(TLR2),ENSG00000072694(FCGR2B),ENSG00000102189(EEA1),ENSG00000275063(AC233755.1),ENSG00000171130(ATP6V0E2),ENSG00000165168(CYBB),ENSG00000143882(ATP6V1C2),ENSG00000125730(C3),ENSG00000169231(THBS3),ENSG00000158270(COLEC12),ENSG00000089250(NOS1),ENSG00000105929(ATP6V0A4)…	Transport and catabolism	133	Cellular Processes	438
Peroxisome	23	ENSG00000112096(SOD2),ENSG00000148832(PAOX),ENSG00000007171(NOS2),ENSG00000068366(ACSL4),ENSG00000107537(PHYH),ENSG00000197448(GSTK1),ENSG00000121691(CAT),ENSG00000108733(PEX12),ENSG00000101417(PXMP4),ENSG00000005469(CROT),ENSG00000164398(ACSL6),ENSG00000103150(MLYCD),ENSG00000146151(HMGCLL1),ENSG00000124587(PEX6),ENSG00000120915(EPHX2),ENSG00000114757(PEX5L),ENSG00000104883(PEX11G),ENSG000001573…	Transport and catabolism	133	Cellular Processes	438
Endocytosis	51	ENSG00000135439(AGAP2),ENSG00000049759(NEDD4L),ENSG00000131584(ACAP3),ENSG00000156011(PSD3),ENSG00000196814(MVB12B),ENSG00000047365(ARAP2),ENSG00000168280(KIF5C),ENSG00000148341(SH3GLB2),ENSG00000167103(PIP5KL1),ENSG00000049283(EPN3),ENSG00000102189(EEA1),ENSG00000146648(EGFR),ENSG00000173110(HSPA6),ENSG00000164695(CHMP4C),ENSG00000100077(GRK3),ENSG00000140600(SH3GL3),ENSG00000107295(SH3GL2),ENSG…	Transport and catabolism	133	Cellular Processes	438
ErbB signaling pathway	22	ENSG00000070808(CAMK2A),ENSG00000148082(SHC3),ENSG00000163235(TGFA),ENSG00000129946(SHC2),ENSG00000146648(EGFR),ENSG00000077264(PAK3),ENSG00000124882(EREG),ENSG00000107643(MAPK8),ENSG00000126583(PRKCG),ENSG00000105647(PIK3R2),ENSG00000126934(MAP2K2),ENSG00000169752(NRG4),ENSG00000110395(CBL),ENSG00000117461(PIK3R3),ENSG00000109339(MAPK10),ENSG00000065361(ERBB3),ENSG00000114423(CBLB),ENSG000000827…	Signal transduction	566	Environmental Information Processing	720
Sphingolipid signaling pathway	34	ENSG00000185386(MAPK11),ENSG00000090661(CERS4),ENSG00000170989(S1PR1),ENSG00000126821(SGPP1),ENSG00000156475(PPP2R2B),ENSG00000163485(ADORA1),ENSG00000109320(NFKB1),ENSG00000107643(MAPK8),ENSG00000126583(PRKCG),ENSG00000105647(PIK3R2),ENSG00000125910(S1PR4),ENSG00000168398(BDKRB2),ENSG00000104763(ASAH1),ENSG00000126934(MAP2K2),ENSG00000117461(PIK3R3),ENSG00000171791(BCL2),ENSG00000223802(CERS1),E…	Signal transduction	566	Environmental Information Processing	720
Apelin signaling pathway	36	ENSG00000106366(SERPINE1),ENSG00000007171(NOS2),ENSG00000166819(PLIN1),ENSG00000107796(ACTA2),ENSG00000118785(SPP1),ENSG00000168243(GNG4),ENSG00000183023(SLC8A1),ENSG00000105851(PIK3CG),ENSG00000198626(RYR2),ENSG00000144891(AGTR1),ENSG00000276231(PIK3R6),ENSG00000126934(MAP2K2),ENSG00000118523(CCN2),ENSG00000109819(PPARGC1A),ENSG00000196218(RYR1),ENSG00000089250(NOS1),ENSG00000186469(GNG2),ENSG00…	Signal transduction	566	Environmental Information Processing	720
AMPK signaling pathway	24	ENSG00000116678(LEPR),ENSG00000100889(PCK2),ENSG00000156475(PPP2R2B),ENSG00000105647(PIK3R2),ENSG00000103150(MLYCD),ENSG00000076555(ACACB),ENSG00000001626(CFTR),ENSG00000109819(PPARGC1A),ENSG00000133124(IRS4),ENSG00000117461(PIK3R3),ENSG00000113575(PPP2CA),ENSG00000185236(RAB11B),ENSG00000060566(CREB3L3),ENSG00000065882(TBC1D1),ENSG00000135218(CD36),ENSG00000079435(LIPE),ENSG00000167658(EEF2),ENS…	Signal transduction	566	Environmental Information Processing	720
cAMP signaling pathway	71	ENSG00000168539(CHRM1),ENSG00000181104(F2R),ENSG00000125384(PTGER2),ENSG00000170345(FOS),ENSG00000127129(EDN2),ENSG00000070808(CAMK2A),ENSG00000159224(GIP),ENSG00000070729(CNGB1),ENSG00000149295(DRD2),ENSG00000099822(HCN2),ENSG00000163485(ADORA1),ENSG00000112541(PDE10A),ENSG00000116032(GRIN3B),ENSG00000198626(RYR2),ENSG00000151067(CACNA1C),ENSG00000109320(NFKB1),ENSG00000107643(MAPK8),ENSG0000010…	Signal transduction	566	Environmental Information Processing	720
Calcium signaling pathway	82	ENSG00000164776(PHKG1),ENSG00000168539(CHRM1),ENSG00000135914(HTR2B),ENSG00000160951(PTGER1),ENSG00000123360(PDE1B),ENSG00000181104(F2R),ENSG00000183049(CAMK1D),ENSG00000156427(FGF18),ENSG00000115556(PLCD4),ENSG00000007171(NOS2),ENSG00000140285(FGF7),ENSG00000070808(CAMK2A),ENSG00000183023(SLC8A1),ENSG00000114854(TNNC1),ENSG00000152207(CYSLTR2),ENSG00000160991(ORAI2),ENSG00000275063(AC233755.1),E…	Signal transduction	566	Environmental Information Processing	720
Phospholipase D signaling pathway	45	ENSG00000204310(AGPAT1),ENSG00000181104(F2R),ENSG00000171517(LPAR3),ENSG00000153933(DGKE),ENSG00000196277(GRM7),ENSG00000243708(PLA2G4B),ENSG00000148082(SHC3),ENSG00000198822(GRM3),ENSG00000129946(SHC2),ENSG00000275063(AC233755.1),ENSG00000146648(EGFR),ENSG00000067113(PLPP1),ENSG00000105851(PIK3CG),ENSG00000139679(LPAR6),ENSG00000122420(PTGFR),ENSG00000144891(AGTR1),ENSG00000160271(RALGDS),ENSG00…	Signal transduction	566	Environmental Information Processing	720
NF-kappa B signaling pathway	38	ENSG00000171552(BCL2L1),ENSG00000101017(CD40),ENSG00000125538(IL1B),ENSG00000140379(BCL2A1),ENSG00000129988(LBP),ENSG00000023445(BIRC3),ENSG00000275063(AC233755.1),ENSG00000100065(CARD10),ENSG00000141527(CARD14),ENSG00000109320(NFKB1),ENSG00000142867(BCL10),ENSG00000077150(NFKB2),ENSG00000163739(CXCL1),ENSG00000158813(EDA),ENSG00000102524(TNFSF13B),ENSG00000125735(TNFSF14),ENSG00000157625(TAB3),E…	Signal transduction	566	Environmental Information Processing	720
MAPK signaling pathway	88	ENSG00000185386(MAPK11),ENSG00000225950(NTF4),ENSG00000156427(FGF18),ENSG00000196924(FLNA),ENSG00000072133(RPS6KA6),ENSG00000106211(HSPB1),ENSG00000125538(IL1B),ENSG00000170345(FOS),ENSG00000115008(IL1A),ENSG00000243708(PLA2G4B),ENSG00000155903(RASA2),ENSG00000140285(FGF7),ENSG00000167244(IGF2),ENSG00000182578(CSF1R),ENSG00000186868(MAPT),ENSG00000163235(TGFA),ENSG00000196083(IL1RAP),ENSG00000173…	Signal transduction	566	Environmental Information Processing	720
FoxO signaling pathway	35	ENSG00000185386(MAPK11),ENSG00000153094(BCL2L11),ENSG00000112096(SOD2),ENSG00000135439(AGAP2),ENSG00000147082(CCNB3),ENSG00000166349(RAG1),ENSG00000123374(CDK2),ENSG00000100889(PCK2),ENSG00000283900(TPTEP2-CSNK1E),ENSG00000121691(CAT),ENSG00000170989(S1PR1),ENSG00000146648(EGFR),ENSG00000107643(MAPK8),ENSG00000105647(PIK3R2),ENSG00000125910(S1PR4),ENSG00000126934(MAP2K2),ENSG00000133124(IRS4),ENS…	Signal transduction	566	Environmental Information Processing	720
cGMP-PKG signaling pathway	50	ENSG00000152402(GUCY1A2),ENSG00000121361(KCNJ8),ENSG00000138735(PDE5A),ENSG00000197584(KCNMB2),ENSG00000183023(SLC8A1),ENSG00000061918(GUCY1B1),ENSG00000070729(CNGB1),ENSG00000105851(PIK3CG),ENSG00000163485(ADORA1),ENSG00000151067(CACNA1C),ENSG00000144891(AGTR1),ENSG00000276231(PIK3R6),ENSG00000168398(BDKRB2),ENSG00000163399(ATP1A1),ENSG00000126934(MAP2K2),ENSG00000133124(IRS4),ENSG00000171873(AD…	Signal transduction	566	Environmental Information Processing	720
Hedgehog signaling pathway	19	ENSG00000163501(IHH),ENSG00000283900(TPTEP2-CSNK1E),ENSG00000173040(EVC2),ENSG00000175356(SCUBE2),ENSG00000100077(GRK3),ENSG00000180447(GAS1),ENSG00000054392(HHAT),ENSG00000144228(SPOPL),ENSG00000171791(BCL2),ENSG00000108854(SMURF2),ENSG00000185716(MOSMO),ENSG00000105429(MEGF8),ENSG00000117425(PTCH2),ENSG00000110092(CCND1),ENSG00000154309(DISP1),ENSG00000082701(GSK3B),ENSG00000164161(HHIP),ENSG00…	Signal transduction	566	Environmental Information Processing	720
TNF signaling pathway	46	ENSG00000185386(MAPK11),ENSG00000125538(IL1B),ENSG00000170345(FOS),ENSG00000164400(CSF2),ENSG00000169245(CXCL10),ENSG00000023445(BIRC3),ENSG00000167207(NOD2),ENSG00000100985(MMP9),ENSG00000163735(CXCL5),ENSG00000109320(NFKB1),ENSG00000107643(MAPK8),ENSG00000163739(CXCL1),ENSG00000105647(PIK3R2),ENSG00000108984(MAP2K6),ENSG00000157625(TAB3),ENSG00000081041(CXCL2),ENSG00000115604(IL18R1),ENSG000001…	Signal transduction	566	Environmental Information Processing	720
Notch signaling pathway	16	ENSG00000105245(NUMBL),ENSG00000108773(KAT2A),ENSG00000135547(HEY2),ENSG00000204301(NOTCH4),ENSG00000168214(RBPJ),ENSG00000163909(HEYL),ENSG00000100060(MFNG),ENSG00000184384(MAML2),ENSG00000110042(DTX4),ENSG00000162736(NCSTN),ENSG00000065717(TLE2),ENSG00000101384(JAG1),ENSG00000117362(APH1A),ENSG00000114315(HES1),ENSG00000140332(TLE3),ENSG00000135144(DTX1),	Signal transduction	566	Environmental Information Processing	720
Phosphatidylinositol signaling system	18	ENSG00000133056(PIK3C2B),ENSG00000115556(PLCD4),ENSG00000153933(DGKE),ENSG00000127080(IPPK),ENSG00000143772(ITPKB),ENSG00000126583(PRKCG),ENSG00000105647(PIK3R2),ENSG00000100605(ITPK1),ENSG00000117461(PIK3R3),ENSG00000169885(CALML6),ENSG00000101333(PLCB4),ENSG00000137841(PLCB2),ENSG00000198825(INPP5F),ENSG00000107242(PIP5K1B),ENSG00000161896(IP6K3),ENSG00000136267(DGKB),ENSG00000171608(PIK3CD),EN…	Signal transduction	566	Environmental Information Processing	720
mTOR signaling pathway	26	ENSG00000155792(DEPTOR),ENSG00000072133(RPS6KA6),ENSG00000085741(WNT11),ENSG00000151247(EIF4E),ENSG00000143882(ATP6V1C2),ENSG00000126583(PRKCG),ENSG00000105647(PIK3R2),ENSG00000111186(WNT5B),ENSG00000180340(FZD2),ENSG00000126934(MAP2K2),ENSG00000176641(RNF152),ENSG00000117461(PIK3R3),ENSG00000143816(WNT9A),ENSG00000130766(SESN2),ENSG00000134324(LPIN1),ENSG00000177283(FZD8),ENSG00000164327(RICTOR)…	Signal transduction	566	Environmental Information Processing	720
JAK-STAT signaling pathway	54	ENSG00000171552(BCL2L1),ENSG00000137070(IL11RA),ENSG00000016402(IL20RA),ENSG00000150281(CTF1),ENSG00000177047(IFNW1),ENSG00000242689(CNTF),ENSG00000164400(CSF2),ENSG00000180008(SOCS4),ENSG00000159110(IFNAR2),ENSG00000145777(TSLP),ENSG00000116678(LEPR),ENSG00000110944(IL23A),ENSG00000146648(EGFR),ENSG00000120833(SOCS2),ENSG00000143384(MCL1),ENSG00000110324(IL10RA),ENSG00000172458(IL17D),ENSG000001…	Signal transduction	566	Environmental Information Processing	720
PI3K-Akt signaling pathway	110	ENSG00000171552(BCL2L1),ENSG00000168539(CHRM1),ENSG00000153094(BCL2L11),ENSG00000196878(LAMB3),ENSG00000181104(F2R),ENSG00000188153(COL4A5),ENSG00000225950(NTF4),ENSG00000156427(FGF18),ENSG00000161638(ITGA5),ENSG00000186340(THBS2),ENSG00000130702(LAMA5),ENSG00000110799(VWF),ENSG00000171517(LPAR3),ENSG00000091409(ITGA6),ENSG00000159110(IFNAR2),ENSG00000123374(CDK2),ENSG00000140285(FGF7),ENSG000001…	Signal transduction	566	Environmental Information Processing	720
Hippo signaling pathway	54	ENSG00000106366(SERPINE1),ENSG00000138795(LEF1),ENSG00000023445(BIRC3),ENSG00000148737(TCF7L2),ENSG00000085741(WNT11),ENSG00000283900(TPTEP2-CSNK1E),ENSG00000148204(CRB2),ENSG00000156475(PPP2R2B),ENSG00000125965(GDF5),ENSG00000125378(BMP4),ENSG00000115738(ID2),ENSG00000139926(FRMD6),ENSG00000168036(CTNNB1),ENSG00000078900(TP73),ENSG00000152284(TCF7L1),ENSG00000082458(DLG3),ENSG00000111186(WNT5B),…	Signal transduction	566	Environmental Information Processing	720
Ras signaling pathway	62	ENSG00000171552(BCL2L1),ENSG00000184381(PLA2G6),ENSG00000134954(ETS1),ENSG00000225950(NTF4),ENSG00000156427(FGF18),ENSG00000243708(PLA2G4B),ENSG00000155903(RASA2),ENSG00000140285(FGF7),ENSG00000167244(IGF2),ENSG00000182578(CSF1R),ENSG00000148082(SHC3),ENSG00000168243(GNG4),ENSG00000163235(TGFA),ENSG00000129946(SHC2),ENSG00000141068(KSR1),ENSG00000170890(PLA2G1B),ENSG00000173511(VEGFB),ENSG0000014…	Signal transduction	566	Environmental Information Processing	720
Wnt signaling pathway	46	ENSG00000163637(PRICKLE2),ENSG00000138795(LEF1),ENSG00000108375(RNF43),ENSG00000148737(TCF7L2),ENSG00000100211(CBY1),ENSG00000085741(WNT11),ENSG00000070808(CAMK2A),ENSG00000283900(TPTEP2-CSNK1E),ENSG00000146374(RSPO3),ENSG00000177565(TBL1XR1),ENSG00000168036(CTNNB1),ENSG00000107984(DKK1),ENSG00000107643(MAPK8),ENSG00000152284(TCF7L1),ENSG00000126583(PRKCG),ENSG00000111186(WNT5B),ENSG00000180340(F…	Signal transduction	566	Environmental Information Processing	720
HIF-1 signaling pathway	31	ENSG00000106366(SERPINE1),ENSG00000166800(LDHAL6A),ENSG00000007171(NOS2),ENSG00000070808(CAMK2A),ENSG00000156510(HKDC1),ENSG00000171989(LDHAL6B),ENSG00000100292(HMOX1),ENSG00000146648(EGFR),ENSG00000109107(ALDOC),ENSG00000109320(NFKB1),ENSG00000151247(EIF4E),ENSG00000165168(CYBB),ENSG00000126583(PRKCG),ENSG00000105647(PIK3R2),ENSG00000126934(MAP2K2),ENSG00000117461(PIK3R3),ENSG00000171791(BCL2),E…	Signal transduction	566	Environmental Information Processing	720
VEGF signaling pathway	18	ENSG00000185386(MAPK11),ENSG00000106211(HSPB1),ENSG00000243708(PLA2G4B),ENSG00000129946(SHC2),ENSG00000126583(PRKCG),ENSG00000105647(PIK3R2),ENSG00000114738(MAPKAPK3),ENSG00000126934(MAP2K2),ENSG00000117461(PIK3R3),ENSG00000116711(PLA2G4A),ENSG00000188130(MAPK12),ENSG00000169750(RAC3),ENSG00000128052(KDR),ENSG00000073756(PTGS2),ENSG00000101096(NFATC2),ENSG00000171608(PIK3CD),ENSG00000027869(SH2D2…	Signal transduction	566	Environmental Information Processing	720
TGF-beta signaling pathway	29	ENSG00000137834(SMAD6),ENSG00000166147(FBN1),ENSG00000123612(ACVR1C),ENSG00000125965(GDF5),ENSG00000125378(BMP4),ENSG00000115738(ID2),ENSG00000163083(INHBB),ENSG00000139269(INHBE),ENSG00000174136(RGMB),ENSG00000116985(BMP8B),ENSG00000090539(CHRD),ENSG00000108854(SMURF2),ENSG00000113575(PPP2CA),ENSG00000164093(PITX2),ENSG00000080839(RBL1),ENSG00000134363(FST),ENSG00000101144(BMP7),ENSG00000117318(…	Signal transduction	566	Environmental Information Processing	720
Rap1 signaling pathway	70	ENSG00000185386(MAPK11),ENSG00000181104(F2R),ENSG00000156427(FGF18),ENSG00000171517(LPAR3),ENSG00000140285(FGF7),ENSG00000182578(CSF1R),ENSG00000171051(FPR1),ENSG00000149295(DRD2),ENSG00000173511(VEGFB),ENSG00000146648(EGFR),ENSG00000168036(CTNNB1),ENSG00000099617(EFNA2),ENSG00000143590(EFNA3),ENSG00000196405(EVL),ENSG00000160271(RALGDS),ENSG00000184574(LPAR5),ENSG00000170962(PDGFD),ENSG000001196…	Signal transduction	566	Environmental Information Processing	720
ABC transporters	15	ENSG00000124574(ABCC10),ENSG00000064687(ABCA7),ENSG00000167972(ABCA3),ENSG00000107331(ABCA2),ENSG00000141338(ABCA8),ENSG00000001626(CFTR),ENSG00000140798(ABCC12),ENSG00000023839(ABCC2),ENSG00000004846(ABCB5),ENSG00000154258(ABCA9),ENSG00000154263(ABCA10),ENSG00000005471(ABCB4),ENSG00000069431(ABCC9),ENSG00000160179(ABCG1),ENSG00000091262(ABCC6),	Membrane transport	15	Environmental Information Processing	720
ECM-receptor interaction	45	ENSG00000196878(LAMB3),ENSG00000188153(COL4A5),ENSG00000161638(ITGA5),ENSG00000186340(THBS2),ENSG00000130702(LAMA5),ENSG00000110799(VWF),ENSG00000091409(ITGA6),ENSG00000115884(SDC1),ENSG00000144668(ITGA9),ENSG00000118785(SPP1),ENSG00000053747(LAMA3),ENSG00000164692(COL1A2),ENSG00000163359(COL6A3),ENSG00000138759(FRAS1),ENSG00000164946(FREM1),ENSG00000172037(LAMB2),ENSG00000124145(SDC4),ENSG000001…	Signaling molecules and interaction	304	Environmental Information Processing	720
Neuroactive ligand-receptor interaction	114	ENSG00000111886(GABRR2),ENSG00000168539(CHRM1),ENSG00000182687(GALR2),ENSG00000135914(HTR2B),ENSG00000160951(PTGER1),ENSG00000181104(F2R),ENSG00000129749(CHRNA10),ENSG00000176136(MC5R),ENSG00000171189(GRIK1),ENSG00000125384(PTGER2),ENSG00000171517(LPAR3),ENSG00000171522(PTGER4),ENSG00000106804(C5),ENSG00000170498(KISS1),ENSG00000163794(UCN),ENSG00000127129(EDN2),ENSG00000196277(GRM7),ENSG00000175…	Signaling molecules and interaction	304	Environmental Information Processing	720
Cell adhesion molecules	59	ENSG00000184113(CLDN5),ENSG00000018236(CNTN1),ENSG00000062038(CDH3),ENSG00000101017(CD40),ENSG00000116815(CD58),ENSG00000261371(PECAM1),ENSG00000107738(VSIR),ENSG00000091409(ITGA6),ENSG00000179242(CDH4),ENSG00000179776(CDH5),ENSG00000115884(SDC1),ENSG00000144668(ITGA9),ENSG00000172260(NEGR1),ENSG00000012124(CD22),ENSG00000013297(CLDN11),ENSG00000105695(MAG),ENSG00000128594(LRRC4),ENSG00000038427(…	Signaling molecules and interaction	304	Environmental Information Processing	720
Cytokine-cytokine receptor interaction	95	ENSG00000137070(IL11RA),ENSG00000016402(IL20RA),ENSG00000101017(CD40),ENSG00000150281(CTF1),ENSG00000177047(IFNW1),ENSG00000125538(IL1B),ENSG00000242689(CNTF),ENSG00000125726(CD70),ENSG00000164400(CSF2),ENSG00000159110(IFNAR2),ENSG00000115008(IL1A),ENSG00000169245(CXCL10),ENSG00000145777(TSLP),ENSG00000116678(LEPR),ENSG00000182578(CSF1R),ENSG00000120337(TNFSF18),ENSG00000181634(TNFSF15),ENSG00000…	Signaling molecules and interaction	304	Environmental Information Processing	720
Viral protein interaction with cytokine and cytokine receptor	30	ENSG00000016402(IL20RA),ENSG00000169245(CXCL10),ENSG00000182578(CSF1R),ENSG00000169248(CXCL11),ENSG00000163735(CXCL5),ENSG00000110324(IL10RA),ENSG00000163739(CXCL1),ENSG00000125735(TNFSF14),ENSG00000125571(IL37),ENSG00000081041(CXCL2),ENSG00000115604(IL18R1),ENSG00000115009(CCL20),ENSG00000126353(CCR7),ENSG00000173535(TNFRSF10C),ENSG00000162892(IL24),ENSG00000100385(IL2RB),ENSG00000142224(IL19),E…	Signaling molecules and interaction	304	Environmental Information Processing	720
Nitrogen metabolism	5	ENSG00000118298(CA14),ENSG00000164879(CA3),ENSG00000178538(CA8),ENSG00000074410(CA12),ENSG00000107159(CA9),	Energy metabolism	22	Metabolism	410
Oxidative phosphorylation	11	ENSG00000171130(ATP6V0E2),ENSG00000128609(NDUFA5),ENSG00000143882(ATP6V1C2),ENSG00000105929(ATP6V0A4),ENSG00000164258(NDUFS4),ENSG00000198899(MT-ATP6),ENSG00000110719(TCIRG1),ENSG00000160471(COX6B2),ENSG00000107902(LHPP),ENSG00000185633(NDUFA4L2),ENSG00000159720(ATP6V0D1),	Energy metabolism	22	Metabolism	410
Sulfur metabolism	6	ENSG00000105755(ETHE1),ENSG00000143416(SELENBP1),ENSG00000128309(MPST),ENSG00000137767(SQOR),ENSG00000128311(TST),ENSG00000139531(SUOX),	Energy metabolism	22	Metabolism	410
Pyrimidine metabolism	16	ENSG00000103024(NME3),ENSG00000167900(TK1),ENSG00000188833(ENTPD8),ENSG00000100024(UPB1),ENSG00000171848(RRM2),ENSG00000138185(ENTPD1),ENSG00000094841(UPRT),ENSG00000168032(ENTPD3),ENSG00000135318(NT5E),ENSG00000198805(PNP),ENSG00000154269(ENPP3),ENSG00000116981(NT5C1A),ENSG00000205309(NT5M),ENSG00000197594(ENPP1),ENSG00000167325(RRM1),ENSG00000048392(RRM2B),	Nucleotide metabolism	53	Metabolism	410
Purine metabolism	50	ENSG00000054179(ENTPD2),ENSG00000160191(PDE9A),ENSG00000123360(PDE1B),ENSG00000152402(GUCY1A2),ENSG00000214347(AC011491.1),ENSG00000103024(NME3),ENSG00000095464(PDE6C),ENSG00000138735(PDE5A),ENSG00000119125(GDA),ENSG00000140057(AK7),ENSG00000188833(ENTPD8),ENSG00000061918(GUCY1B1),ENSG00000101911(PRPS2),ENSG00000112541(PDE10A),ENSG00000198931(APRT),ENSG00000171848(RRM2),ENSG00000138185(ENTPD1),EN…	Nucleotide metabolism	53	Metabolism	410
Retinol metabolism	18	ENSG00000073737(DHRS9),ENSG00000140505(CYP1A2),ENSG00000003137(CYP26B1),ENSG00000042445(RETSAT),ENSG00000255974(CYP2A6),ENSG00000160870(CYP3A7),ENSG00000244474(UGT1A4),ENSG00000170786(SDR16C5),ENSG00000135697(BCO1),ENSG00000106258(CYP3A5),ENSG00000171234(UGT2B7),ENSG00000073067(CYP2W1),ENSG00000165092(ALDH1A1),ENSG00000128918(ALDH1A2),ENSG00000157326(DHRS4),ENSG00000167600(CYP2S1),ENSG00000162496…	Metabolism of cofactors and vitamins	62	Metabolism	410
Biotin metabolism	2	ENSG00000169814(BTD),ENSG00000151093(OXSM),	Metabolism of cofactors and vitamins	62	Metabolism	410
Folate biosynthesis	12	ENSG00000163283(ALPP),ENSG00000162551(ALPL),ENSG00000166228(PCBD1),ENSG00000137563(GGH),ENSG00000198074(AKR1B10),ENSG00000180176(TH),ENSG00000075643(MOCOS),ENSG00000131979(GCH1),ENSG00000196139(AKR1C3),ENSG00000228716(DHFR),ENSG00000150787(PTS),ENSG00000163286(ALPG),	Metabolism of cofactors and vitamins	62	Metabolism	410
Porphyrin and chlorophyll metabolism	5	ENSG00000100292(HMOX1),ENSG00000244474(UGT1A4),ENSG00000047457(CP),ENSG00000171234(UGT2B7),ENSG00000143224(PPOX),	Metabolism of cofactors and vitamins	62	Metabolism	410
Thiamine metabolism	7	ENSG00000214347(AC011491.1),ENSG00000259431(THTPA),ENSG00000140057(AK7),ENSG00000163283(ALPP),ENSG00000162551(ALPL),ENSG00000165695(AK8),ENSG00000163286(ALPG),	Metabolism of cofactors and vitamins	62	Metabolism	410
Vitamin B6 metabolism	2	ENSG00000160209(PDXK),ENSG00000241360(PDXP),	Metabolism of cofactors and vitamins	62	Metabolism	410
Pantothenate and CoA biosynthesis	4	ENSG00000100024(UPB1),ENSG00000105552(BCAT2),ENSG00000154269(ENPP3),ENSG00000197594(ENPP1),	Metabolism of cofactors and vitamins	62	Metabolism	410
One carbon pool by folate	5	ENSG00000136010(ALDH1L2),ENSG00000065911(MTHFD2),ENSG00000144908(ALDH1L1),ENSG00000228716(DHFR),ENSG00000160282(FTCD),	Metabolism of cofactors and vitamins	62	Metabolism	410
Ubiquinone and other terpenoid-quinone biosynthesis	1	ENSG00000158104(HPD),	Metabolism of cofactors and vitamins	62	Metabolism	410
Riboflavin metabolism	3	ENSG00000154269(ENPP3),ENSG00000102575(ACP5),ENSG00000197594(ENPP1),	Metabolism of cofactors and vitamins	62	Metabolism	410
Nicotinate and nicotinamide metabolism	13	ENSG00000103485(QPRT),ENSG00000152620(NADK2),ENSG00000163864(NMNAT3),ENSG00000172890(NADSYN1),ENSG00000135318(NT5E),ENSG00000077463(SIRT6),ENSG00000198805(PNP),ENSG00000154269(ENPP3),ENSG00000116981(NT5C1A),ENSG00000105835(NAMPT),ENSG00000124523(SIRT5),ENSG00000205309(NT5M),ENSG00000197594(ENPP1),	Metabolism of cofactors and vitamins	62	Metabolism	410
Metabolic pathways	370	ENSG00000078124(ACER3),ENSG00000073737(DHRS9),ENSG00000204310(AGPAT1),ENSG00000184381(PLA2G6),ENSG00000167468(GPX4),ENSG00000099998(GGT5),ENSG00000160211(G6PD),ENSG00000151224(MAT1A),ENSG00000133056(PIK3C2B),ENSG00000134716(CYP2J2),ENSG00000149527(PLCH2),ENSG00000054179(ENTPD2),ENSG00000160191(PDE9A),ENSG00000108479(GALK1),ENSG00000123360(PDE1B),ENSG00000158467(AHCYL2),ENSG00000140505(CYP1A2),ENS…	Global and overview maps	373	Metabolism	410
Carbon metabolism	21	ENSG00000160211(G6PD),ENSG00000100412(ACO2),ENSG00000164708(PGAM2),ENSG00000167701(GPT),ENSG00000156510(HKDC1),ENSG00000121691(CAT),ENSG00000101911(PRPS2),ENSG00000178445(GLDC),ENSG00000139410(SDSL),ENSG00000109107(ALDOC),ENSG00000197713(RPE),ENSG00000119711(ALDH6A1),ENSG00000135094(SDS),ENSG00000149925(ALDOA),ENSG00000124370(MCEE),ENSG00000130988(RGN),ENSG00000148057(IDNK),ENSG00000122971(ACADS)…	Global and overview maps	373	Metabolism	410
2-Oxocarboxylic acid metabolism	5	ENSG00000100412(ACO2),ENSG00000114786(ABHD14A-ACY1),ENSG00000167701(GPT),ENSG00000243989(ACY1),ENSG00000105552(BCAT2),	Global and overview maps	373	Metabolism	410
Biosynthesis of amino acids	15	ENSG00000151224(MAT1A),ENSG00000100412(ACO2),ENSG00000114786(ABHD14A-ACY1),ENSG00000164708(PGAM2),ENSG00000167701(GPT),ENSG00000101911(PRPS2),ENSG00000139410(SDSL),ENSG00000109107(ALDOC),ENSG00000183010(PYCR1),ENSG00000243989(ACY1),ENSG00000197713(RPE),ENSG00000135094(SDS),ENSG00000105552(BCAT2),ENSG00000149925(ALDOA),ENSG00000188316(ENO4),	Global and overview maps	373	Metabolism	410
Biosynthesis of cofactors	36	ENSG00000151224(MAT1A),ENSG00000214347(AC011491.1),ENSG00000103485(QPRT),ENSG00000103024(NME3),ENSG00000160209(PDXK),ENSG00000152620(NADK2),ENSG00000158104(HPD),ENSG00000140057(AK7),ENSG00000163283(ALPP),ENSG00000162551(ALPL),ENSG00000137563(GGH),ENSG00000188676(IDO2),ENSG00000244474(UGT1A4),ENSG00000162882(HAAO),ENSG00000170786(SDR16C5),ENSG00000105552(BCAT2),ENSG00000135697(BCO1),ENSG0000016386…	Global and overview maps	373	Metabolism	410
Fatty acid metabolism	12	ENSG00000103740(ACSBG1),ENSG00000068366(ACSL4),ENSG00000164398(ACSL6),ENSG00000197977(ELOVL2),ENSG00000165996(HACD1),ENSG00000130377(ACSBG2),ENSG00000151093(OXSM),ENSG00000122971(ACADS),ENSG00000119915(ELOVL3),ENSG00000113790(EHHADH),ENSG00000205560(CPT1B),ENSG00000123983(ACSL3),	Global and overview maps	373	Metabolism	410
Glycosaminoglycan degradation	4	ENSG00000127415(IDUA),ENSG00000165102(HGSNAT),ENSG00000108784(NAGLU),ENSG00000068001(HYAL2),	Glycan biosynthesis and metabolism	43	Metabolism	410
Mucin type O-glycan biosynthesis	10	ENSG00000100626(GALNT16),ENSG00000131386(GALNT15),ENSG00000176928(GCNT4),ENSG00000115339(GALNT3),ENSG00000257594(GALNT4),ENSG00000139629(GALNT6),ENSG00000158089(GALNT14),ENSG00000008513(ST3GAL1),ENSG00000140297(GCNT3),ENSG00000187210(GCNT1),	Glycan biosynthesis and metabolism	43	Metabolism	410
Other types of O-glycan biosynthesis	10	ENSG00000100626(GALNT16),ENSG00000198756(COLGALT2),ENSG00000131386(GALNT15),ENSG00000115339(GALNT3),ENSG00000100060(MFNG),ENSG00000117411(B4GALT2),ENSG00000257594(GALNT4),ENSG00000073849(ST6GAL1),ENSG00000139629(GALNT6),ENSG00000158089(GALNT14),	Glycan biosynthesis and metabolism	43	Metabolism	410
Other glycan degradation	3	ENSG00000109323(MANBA),ENSG00000179163(FUCA1),ENSG00000013288(MAN2B2),	Glycan biosynthesis and metabolism	43	Metabolism	410
Mannose type O-glycan biosynthesis	5	ENSG00000167889(MGAT5B),ENSG00000109956(B3GAT1),ENSG00000112309(B3GAT2),ENSG00000117411(B4GALT2),ENSG00000106692(FKTN),	Glycan biosynthesis and metabolism	43	Metabolism	410
Glycosylphosphatidylinositol (GPI)-anchor biosynthesis	8	ENSG00000197121(PGAP1),ENSG00000136908(DPM2),ENSG00000119227(PIGZ),ENSG00000154889(MPPE1),ENSG00000197858(GPAA1),ENSG00000165195(PIGA),ENSG00000007541(PIGQ),ENSG00000277161(PIGW),	Glycan biosynthesis and metabolism	43	Metabolism	410
N-Glycan biosynthesis	13	ENSG00000167889(MGAT5B),ENSG00000071073(MGAT4A),ENSG00000033170(FUT8),ENSG00000136908(DPM2),ENSG00000115275(MOGS),ENSG00000179085(DPM3),ENSG00000117411(B4GALT2),ENSG00000073849(ST6GAL1),ENSG00000182050(MGAT4C),ENSG00000253710(ALG11),ENSG00000117643(MAN1C1),ENSG00000161013(MGAT4B),ENSG00000177239(MAN1B1),	Glycan biosynthesis and metabolism	43	Metabolism	410
Various types of N-glycan biosynthesis	9	ENSG00000071073(MGAT4A),ENSG00000033170(FUT8),ENSG00000117411(B4GALT2),ENSG00000182050(MGAT4C),ENSG00000253710(ALG11),ENSG00000117643(MAN1C1),ENSG00000161013(MGAT4B),ENSG00000139044(B4GALNT3),ENSG00000177239(MAN1B1),	Glycan biosynthesis and metabolism	43	Metabolism	410
Metabolism of xenobiotics by cytochrome P450	19	ENSG00000140505(CYP1A2),ENSG00000170899(GSTA4),ENSG00000197448(GSTK1),ENSG00000167733(HSD11B1L),ENSG00000255974(CYP2A6),ENSG00000143819(EPHX1),ENSG00000187134(AKR1C1),ENSG00000244474(UGT1A4),ENSG00000106258(CYP3A5),ENSG00000171234(UGT2B7),ENSG00000100197(CYP2D6),ENSG00000159231(CBR3),ENSG00000133433(GSTT2B),ENSG00000006534(ALDH3B1),ENSG00000138061(CYP1B1),ENSG00000167600(CYP2S1),ENSG00000130649(C…	Xenobiotics biodegradation and metabolism	19	Metabolism	410
Tyrosine metabolism	10	ENSG00000158104(HPD),ENSG00000284922(AP000812.4),ENSG00000131471(AOC3),ENSG00000180176(TH),ENSG00000080166(DCT),ENSG00000184154(LRTOMT),ENSG00000104951(IL4I1),ENSG00000006534(ALDH3B1),ENSG00000107165(TYRP1),ENSG00000069535(MAOB),	Amino acid metabolism	75	Metabolism	410
Cysteine and methionine metabolism	15	ENSG00000151224(MAT1A),ENSG00000158467(AHCYL2),ENSG00000166800(LDHAL6A),ENSG00000113492(AGXT2),ENSG00000137944(KYAT3),ENSG00000171989(LDHAL6B),ENSG00000128309(MPST),ENSG00000139410(SDSL),ENSG00000135094(SDS),ENSG00000105552(BCAT2),ENSG00000101444(AHCY),ENSG00000104951(IL4I1),ENSG00000128311(TST),ENSG00000132840(BHMT2),ENSG00000037757(MRI1),	Amino acid metabolism	75	Metabolism	410
Valine, leucine and isoleucine biosynthesis	3	ENSG00000139410(SDSL),ENSG00000135094(SDS),ENSG00000105552(BCAT2),	Amino acid metabolism	75	Metabolism	410
Tryptophan metabolism	16	ENSG00000140505(CYP1A2),ENSG00000137944(KYAT3),ENSG00000121691(CAT),ENSG00000188676(IDO2),ENSG00000162882(HAAO),ENSG00000129673(AANAT),ENSG00000115919(KYNU),ENSG00000118514(ALDH8A1),ENSG00000104951(IL4I1),ENSG00000002726(AOC1),ENSG00000138061(CYP1B1),ENSG00000069535(MAOB),ENSG00000113790(EHHADH),ENSG00000131203(IDO1),ENSG00000241644(INMT),ENSG00000140465(CYP1A1),	Amino acid metabolism	75	Metabolism	410
Glycine, serine and threonine metabolism	10	ENSG00000113492(AGXT2),ENSG00000164708(PGAM2),ENSG00000178445(GLDC),ENSG00000139410(SDSL),ENSG00000132837(DMGDH),ENSG00000135094(SDS),ENSG00000131471(AOC3),ENSG00000100116(GCAT),ENSG00000123453(SARDH),ENSG00000069535(MAOB),	Amino acid metabolism	75	Metabolism	410
Lysine degradation	8	ENSG00000198756(COLGALT2),ENSG00000126856(PRDM7),ENSG00000164256(PRDM9),ENSG00000106462(EZH2),ENSG00000152455(SUV39H2),ENSG00000113790(EHHADH),ENSG00000152952(PLOD2),ENSG00000188266(HYKK),	Amino acid metabolism	75	Metabolism	410
Arginine and proline metabolism	14	ENSG00000007171(NOS2),ENSG00000131730(CKMT2),ENSG00000159423(ALDH4A1),ENSG00000183010(PYCR1),ENSG00000089250(NOS1),ENSG00000237289(CKMT1B),ENSG00000002726(AOC1),ENSG00000115758(ODC1),ENSG00000166165(CKB),ENSG00000069535(MAOB),ENSG00000104879(CKM),ENSG00000241935(HOGA1),ENSG00000072682(P4HA2),ENSG00000223572(CKMT1A),	Amino acid metabolism	75	Metabolism	410
Histidine metabolism	5	ENSG00000002726(AOC1),ENSG00000006534(ALDH3B1),ENSG00000069535(MAOB),ENSG00000160282(FTCD),ENSG00000150540(HNMT),	Amino acid metabolism	75	Metabolism	410
Phenylalanine metabolism	5	ENSG00000158104(HPD),ENSG00000131471(AOC3),ENSG00000104951(IL4I1),ENSG00000006534(ALDH3B1),ENSG00000069535(MAOB),	Amino acid metabolism	75	Metabolism	410
Alanine, aspartate and glutamate metabolism	9	ENSG00000131459(GFPT2),ENSG00000113492(AGXT2),ENSG00000167701(GPT),ENSG00000112294(ALDH5A1),ENSG00000159423(ALDH4A1),ENSG00000128059(PPAT),ENSG00000185100(ADSS1),ENSG00000104951(IL4I1),ENSG00000086205(FOLH1),	Amino acid metabolism	75	Metabolism	410
Phenylalanine, tyrosine and tryptophan biosynthesis	1	ENSG00000104951(IL4I1),	Amino acid metabolism	75	Metabolism	410
Arginine biosynthesis	5	ENSG00000007171(NOS2),ENSG00000114786(ABHD14A-ACY1),ENSG00000167701(GPT),ENSG00000243989(ACY1),ENSG00000089250(NOS1),	Amino acid metabolism	75	Metabolism	410
Valine, leucine and isoleucine degradation	8	ENSG00000113492(AGXT2),ENSG00000119711(ALDH6A1),ENSG00000146151(HMGCLL1),ENSG00000105552(BCAT2),ENSG00000124370(MCEE),ENSG00000104951(IL4I1),ENSG00000122971(ACADS),ENSG00000113790(EHHADH),	Amino acid metabolism	75	Metabolism	410
Steroid hormone biosynthesis	15	ENSG00000140505(CYP1A2),ENSG00000130948(HSD17B3),ENSG00000284922(AP000812.4),ENSG00000167733(HSD11B1L),ENSG00000187134(AKR1C1),ENSG00000160870(CYP3A7),ENSG00000244474(UGT1A4),ENSG00000151632(AKR1C2),ENSG00000106258(CYP3A5),ENSG00000171234(UGT2B7),ENSG00000184154(LRTOMT),ENSG00000196139(AKR1C3),ENSG00000138061(CYP1B1),ENSG00000130649(CYP2E1),ENSG00000140465(CYP1A1),	Lipid metabolism	103	Metabolism	410
Glycerolipid metabolism	18	ENSG00000204310(AGPAT1),ENSG00000172197(MBOAT1),ENSG00000153933(DGKE),ENSG00000138678(GPAT3),ENSG00000067113(PLPP1),ENSG00000198074(AKR1B10),ENSG00000166035(LIPC),ENSG00000186281(GPAT2),ENSG00000101670(LIPG),ENSG00000062282(DGAT2),ENSG00000134324(LPIN1),ENSG00000175445(LPL),ENSG00000136267(DGKB),ENSG00000169692(AGPAT2),ENSG00000170835(CEL),ENSG00000198814(GK),ENSG00000143797(MBOAT2),ENSG000001475…	Lipid metabolism	103	Metabolism	410
Ether lipid metabolism	11	ENSG00000184381(PLA2G6),ENSG00000136960(ENPP2),ENSG00000105223(PLD3),ENSG00000243708(PLA2G4B),ENSG00000170890(PLA2G1B),ENSG00000067113(PLPP1),ENSG00000166428(PLD4),ENSG00000116711(PLA2G4A),ENSG00000102886(GDPD3),ENSG00000158786(PLA2G2F),ENSG00000079462(PAFAH1B3),	Lipid metabolism	103	Metabolism	410
alpha-Linolenic acid metabolism	5	ENSG00000184381(PLA2G6),ENSG00000243708(PLA2G4B),ENSG00000170890(PLA2G1B),ENSG00000116711(PLA2G4A),ENSG00000158786(PLA2G2F),	Lipid metabolism	103	Metabolism	410
Synthesis and degradation of ketone bodies	1	ENSG00000146151(HMGCLL1),	Lipid metabolism	103	Metabolism	410
Steroid biosynthesis	5	ENSG00000149809(TM7SF2),ENSG00000186104(CYP2R1),ENSG00000167780(SOAT2),ENSG00000170835(CEL),ENSG00000019186(CYP24A1),	Lipid metabolism	103	Metabolism	410
Arachidonic acid metabolism	21	ENSG00000184381(PLA2G6),ENSG00000099998(GGT5),ENSG00000134716(CYP2J2),ENSG00000243708(PLA2G4B),ENSG00000148334(PTGES2),ENSG00000095303(PTGS1),ENSG00000170890(PLA2G1B),ENSG00000211445(GPX3),ENSG00000059377(TBXAS1),ENSG00000179477(ALOX12B),ENSG00000124212(PTGIS),ENSG00000159231(CBR3),ENSG00000116711(PLA2G4A),ENSG00000120915(EPHX2),ENSG00000233276(GPX1),ENSG00000158786(PLA2G2F),ENSG00000073756(PTGS2…	Lipid metabolism	103	Metabolism	410
Biosynthesis of unsaturated fatty acids	5	ENSG00000197977(ELOVL2),ENSG00000165996(HACD1),ENSG00000119673(ACOT2),ENSG00000184227(ACOT1),ENSG00000119915(ELOVL3),	Lipid metabolism	103	Metabolism	410
Sphingolipid metabolism	12	ENSG00000078124(ACER3),ENSG00000090661(CERS4),ENSG00000126821(SGPP1),ENSG00000067113(PLPP1),ENSG00000104763(ASAH1),ENSG00000223802(CERS1),ENSG00000118276(B4GALT6),ENSG00000168350(DEGS2),ENSG00000163082(SGPP2),ENSG00000100299(ARSA),ENSG00000178597(PSAPL1),ENSG00000148154(UGCG),	Lipid metabolism	103	Metabolism	410
Glycerophospholipid metabolism	28	ENSG00000204310(AGPAT1),ENSG00000184381(PLA2G6),ENSG00000172197(MBOAT1),ENSG00000105223(PLD3),ENSG00000153933(DGKE),ENSG00000243708(PLA2G4B),ENSG00000152642(GPD1L),ENSG00000130653(PNPLA7),ENSG00000167588(GPD1),ENSG00000138678(GPAT3),ENSG00000170890(PLA2G1B),ENSG00000067113(PLPP1),ENSG00000213398(LCAT),ENSG00000032444(PNPLA6),ENSG00000166428(PLD4),ENSG00000186281(GPAT2),ENSG00000116711(PLA2G4A),EN…	Lipid metabolism	103	Metabolism	410
Primary bile acid biosynthesis	3	ENSG00000146233(CYP39A1),ENSG00000099377(HSD3B7),ENSG00000168306(ACOX2),	Lipid metabolism	103	Metabolism	410
Linoleic acid metabolism	8	ENSG00000184381(PLA2G6),ENSG00000134716(CYP2J2),ENSG00000140505(CYP1A2),ENSG00000243708(PLA2G4B),ENSG00000170890(PLA2G1B),ENSG00000116711(PLA2G4A),ENSG00000158786(PLA2G2F),ENSG00000130649(CYP2E1),	Lipid metabolism	103	Metabolism	410
Fatty acid elongation	6	ENSG00000196407(THEM5),ENSG00000197977(ELOVL2),ENSG00000165996(HACD1),ENSG00000119673(ACOT2),ENSG00000184227(ACOT1),ENSG00000119915(ELOVL3),	Lipid metabolism	103	Metabolism	410
Fatty acid degradation	9	ENSG00000103740(ACSBG1),ENSG00000068366(ACSL4),ENSG00000167969(ECI1),ENSG00000164398(ACSL6),ENSG00000130377(ACSBG2),ENSG00000122971(ACADS),ENSG00000113790(EHHADH),ENSG00000205560(CPT1B),ENSG00000123983(ACSL3),	Lipid metabolism	103	Metabolism	410
Fatty acid biosynthesis	7	ENSG00000103740(ACSBG1),ENSG00000068366(ACSL4),ENSG00000164398(ACSL6),ENSG00000076555(ACACB),ENSG00000130377(ACSBG2),ENSG00000151093(OXSM),ENSG00000123983(ACSL3),	Lipid metabolism	103	Metabolism	410
Glycolysis / Gluconeogenesis	12	ENSG00000166800(LDHAL6A),ENSG00000100889(PCK2),ENSG00000164708(PGAM2),ENSG00000156510(HKDC1),ENSG00000171989(LDHAL6B),ENSG00000109107(ALDOC),ENSG00000169299(PGM2),ENSG00000149925(ALDOA),ENSG00000006534(ALDH3B1),ENSG00000188316(ENO4),ENSG00000130957(FBP2),ENSG00000143891(GALM),	Carbohydrate metabolism	74	Metabolism	410
Fructose and mannose metabolism	7	ENSG00000156510(HKDC1),ENSG00000138030(KHK),ENSG00000109107(ALDOC),ENSG00000198074(AKR1B10),ENSG00000149925(ALDOA),ENSG00000100417(PMM1),ENSG00000130957(FBP2),	Carbohydrate metabolism	74	Metabolism	410
Inositol phosphate metabolism	18	ENSG00000133056(PIK3C2B),ENSG00000149527(PLCH2),ENSG00000115556(PLCD4),ENSG00000167103(PIP5KL1),ENSG00000127080(IPPK),ENSG00000105851(PIK3CG),ENSG00000143772(ITPKB),ENSG00000119711(ALDH6A1),ENSG00000105655(ISYNA1),ENSG00000100605(ITPK1),ENSG00000101333(PLCB4),ENSG00000137841(PLCB2),ENSG00000185133(INPP5J),ENSG00000198825(INPP5F),ENSG00000107242(PIP5K1B),ENSG00000100253(MIOX),ENSG00000171608(PIK3C…	Carbohydrate metabolism	74	Metabolism	410
Pentose phosphate pathway	9	ENSG00000160211(G6PD),ENSG00000101911(PRPS2),ENSG00000109107(ALDOC),ENSG00000197713(RPE),ENSG00000169299(PGM2),ENSG00000149925(ALDOA),ENSG00000130988(RGN),ENSG00000148057(IDNK),ENSG00000130957(FBP2),	Carbohydrate metabolism	74	Metabolism	410
Starch and sucrose metabolism	10	ENSG00000118094(TREH),ENSG00000240038(AMY2B),ENSG00000156510(HKDC1),ENSG00000068976(PYGM),ENSG00000169299(PGM2),ENSG00000257743(MGAM2),ENSG00000154269(ENPP3),ENSG00000174876(AMY1B),ENSG00000197594(ENPP1),ENSG00000056998(GYG2),	Carbohydrate metabolism	74	Metabolism	410
Citrate cycle (TCA cycle)	3	ENSG00000100412(ACO2),ENSG00000100889(PCK2),ENSG00000197444(OGDHL),	Carbohydrate metabolism	74	Metabolism	410
Amino sugar and nucleotide sugar metabolism	11	ENSG00000108479(GALK1),ENSG00000131459(GFPT2),ENSG00000156510(HKDC1),ENSG00000102032(RENBP),ENSG00000166394(CYB5R2),ENSG00000117143(UAP1),ENSG00000169299(PGM2),ENSG00000100417(PMM1),ENSG00000197355(UAP1L1),ENSG00000162066(AMDHD2),ENSG00000115652(UXS1),	Carbohydrate metabolism	74	Metabolism	410
Galactose metabolism	7	ENSG00000108479(GALK1),ENSG00000156510(HKDC1),ENSG00000198074(AKR1B10),ENSG00000117411(B4GALT2),ENSG00000169299(PGM2),ENSG00000257743(MGAM2),ENSG00000143891(GALM),	Carbohydrate metabolism	74	Metabolism	410
Butanoate metabolism	6	ENSG00000112294(ALDH5A1),ENSG00000173124(ACSM6),ENSG00000146151(HMGCLL1),ENSG00000183549(ACSM5),ENSG00000122971(ACADS),ENSG00000113790(EHHADH),	Carbohydrate metabolism	74	Metabolism	410
Pentose and glucuronate interconversions	5	ENSG00000197713(RPE),ENSG00000169738(DCXR),ENSG00000198074(AKR1B10),ENSG00000244474(UGT1A4),ENSG00000171234(UGT2B7),	Carbohydrate metabolism	74	Metabolism	410
Ascorbate and aldarate metabolism	4	ENSG00000244474(UGT1A4),ENSG00000171234(UGT2B7),ENSG00000130988(RGN),ENSG00000100253(MIOX),	Carbohydrate metabolism	74	Metabolism	410
Glyoxylate and dicarboxylate metabolism	5	ENSG00000100412(ACO2),ENSG00000121691(CAT),ENSG00000178445(GLDC),ENSG00000124370(MCEE),ENSG00000241935(HOGA1),	Carbohydrate metabolism	74	Metabolism	410
Propanoate metabolism	8	ENSG00000166800(LDHAL6A),ENSG00000171989(LDHAL6B),ENSG00000119711(ALDH6A1),ENSG00000103150(MLYCD),ENSG00000076555(ACACB),ENSG00000124370(MCEE),ENSG00000122971(ACADS),ENSG00000113790(EHHADH),	Carbohydrate metabolism	74	Metabolism	410
Pyruvate metabolism	6	ENSG00000166800(LDHAL6A),ENSG00000100889(PCK2),ENSG00000171989(LDHAL6B),ENSG00000076555(ACACB),ENSG00000166816(LDHD),ENSG00000170634(ACYP2),	Carbohydrate metabolism	74	Metabolism	410
Caffeine metabolism	4	ENSG00000140505(CYP1A2),ENSG00000255974(CYP2A6),ENSG00000156006(NAT2),ENSG00000158125(XDH),	Biosynthesis of other secondary metabolites	5	Metabolism	410
Neomycin, kanamycin and gentamicin biosynthesis	1	ENSG00000156510(HKDC1),	Biosynthesis of other secondary metabolites	5	Metabolism	410
Taurine and hypotaurine metabolism	3	ENSG00000099998(GGT5),ENSG00000139631(CSAD),ENSG00000100031(GGT1),	Metabolism of other amino acids	30	Metabolism	410
beta-Alanine metabolism	7	ENSG00000100024(UPB1),ENSG00000119711(ALDH6A1),ENSG00000103150(MLYCD),ENSG00000131471(AOC3),ENSG00000006534(ALDH3B1),ENSG00000122971(ACADS),ENSG00000113790(EHHADH),	Metabolism of other amino acids	30	Metabolism	410
Glutathione metabolism	16	ENSG00000167468(GPX4),ENSG00000099998(GGT5),ENSG00000160211(G6PD),ENSG00000170899(GSTA4),ENSG00000128965(CHAC1),ENSG00000197448(GSTK1),ENSG00000211445(GPX3),ENSG00000171848(RRM2),ENSG00000166825(ANPEP),ENSG00000133433(GSTT2B),ENSG00000233276(GPX1),ENSG00000115758(ODC1),ENSG00000100031(GGT1),ENSG00000167325(RRM1),ENSG00000008394(MGST1),ENSG00000048392(RRM2B),	Metabolism of other amino acids	30	Metabolism	410
Phosphonate and phosphinate metabolism	2	ENSG00000185813(PCYT2),ENSG00000102230(PCYT1B),	Metabolism of other amino acids	30	Metabolism	410
Selenocompound metabolism	4	ENSG00000137944(KYAT3),ENSG00000184470(TXNRD2),ENSG00000197763(TXNRD3),ENSG00000241644(INMT),	Metabolism of other amino acids	30	Metabolism	410
Terpenoid backbone biosynthesis	1	ENSG00000116005(PCYOX1),	Metabolism of terpenoids and polyketides	1	Metabolism	410
